# Supplementary material for: Stool microbial composition is associated with recent and future diarrhea and fever events in breastfed Danish infants
Source: mSystems. 2026 May 11;11(6):e00134-26. doi: 10.1128/msystems.00134-26 (PMC13288990; doi:10.1128/msystems.00134-26)
Supplement: Table S1 — Statistical models used to determine relationships between the infant stool microbiota and morbidity. [file msystems.00134-26-s0002.xlsx]

## Sheet: Sheet1
Table S1. Statistical models used to determine relationships between the infant stool microbiota and morbidity (diarrhea, fever, and vomiting). Since few mothers had parity above 2, the variable "mother's parity" was transformed into a categorial variable with values "yes" and "no". Likewise, few infants lived in a household with less than 3 people or more than 4 people, so the variable "number o…
Research question	stool dataset	statistical model	response variable	fixed effects (full model)	random effect
Is infant stool microbial beta-diversity associated with morbidity in first 8.5 months of life?	longitudinal (all three visit sample collections)	PERMANOVA	beta-diversity (weighted or unweighted UniFrac distances among ASVs)	infant; age at stool collection; antibiotic use; probiotic use; laxative use; gender; mode of delivery; mother’s parity; number of people in the household; and exclusive breastfeeding in first 4 months; diarrhea; fever; vomit	n/a
Is infant stool microbial beta-diversity associated with morbidity in 0.8 - 3.5 months, 3.5- 6 months, or 6 - 8.5 months of life?	cross-sectional (visit 2, 3, or 4 sample collection analyzed separately)	PERMANOVA	beta-diversity (weighted or unweighted UniFrac distances among ASVs)	age at stool collection; antibiotic use; probiotic use; laxative use; gender; mode of delivery; mother’s parity; number of people in the household; and exclusive breastfeeding in first 4 months; diarrhea; fever; vomit	n/a
Is infant stool microbial alpha-diversity associated with morbidity in the first 8.5 months of life?	longitudinal (all three visit sample collections)	linear mixed effects	alpha-diversity (Shannon entropy, Faith's phylogenetic diversity, Pielou's evenness, or total observed ASVs)	age at stool collection; antibiotic use; probiotic use; laxative use; gender; mode of delivery; mother’s parity; number of people in the household; and exclusive breastfeeding in first 4 months; diarrhea; fever; vomit	infant
Is infant stool microbial abundance associated with morbidity in the first 8.5 months of life?	longitudinal (all three visit sample collections)	ANCOM-BC2	microbe abundance (ASV, species, genus, family, or order)	age at stool collection; antibiotic use; probiotic use; laxative use; gender; mode of delivery; mother’s parity; number of people in the household; and exclusive breastfeeding in first 4 months; diarrhea; fever; vomit	infant
Is infant stool microbial abundance associated with morbidity in 0.8 - 3.5 months, 3.5 - 6 months, or 6 - 8.5 months of life?	cross-sectional (visit 2, 3, or 4 sample collection analyzed separately)	ANCOM-BC2	microbe abundance (ASV, species, genus, family, or order)	age at stool collection; antibiotic use; probiotic use; laxative use; gender; mode of delivery; mother’s parity; number of people in the household; and exclusive breastfeeding in first 4 months; diarrhea; fever; vomit	n/a
Is infant stool microbial alpha diversity in the first 0.8 - 3.5 months of life predictive of morbidity later in infancy (3.5 - 8.5 months of age)?	visit 2	logistic regression	morbidity (diarrhea, fever, or vomiting) in visits 3 and 4	morbidity (diarrhea, fever, or vomiting) in visit 2; number of people in the household; microbial alpha-diversity	n/a
Is infant stool microbial abundance early in infancy (0.8 - 3.5 months of age) associated with morbidity later in infancy (3.5 - 8.5 months of age)?	visit 2	random forest	morbidity (diarrhea, fever, or vomiting) in visits 3 and 4	morbidity (diarrhea, fever, or vomiting) in visit 2; number of people in the household; microbial abundance (only for taxa flagged by taxaHFE v2.0 as potentially associated with morbidity outcome)	n/a
