# Supplementary material for: Stool microbial composition is associated with recent and future diarrhea and fever events in breastfed Danish infants
Source: mSystems. 2026 May 11;11(6):e00134-26. doi: 10.1128/msystems.00134-26 (PMC13288990; doi:10.1128/msystems.00134-26)
Supplement: Table S2 — Metadata descriptors of 16S rRNA amplicon sequence data. [file msystems.00134-26-s0003.xlsx]

## Sheet: supplemental_file_3
Table S2. Metadata descriptors of 16S rRNA amplicon sequence data
sample_name	stool.source	visit	accession	study	object_status	bioproject_accession	biosample_accession	library_ID	title	library_strategy	library_source	library_selection	library_layout	platform	instrument_model	design_description	filetype	filename	filename2	pcr_primers	experimental_factor	target_subfragment	biotic_relationship	project_name	neg_cont_type	pos_cont_type	env_local_scale	samp_collect_method	env_medium	geo_loc_name	dna.extraction.batch	sequencing.batch	plate.batch	read_depth_afterDADA2	stool_age_days	stool_days_at_room_temperature
D10	S2	3	SRR37040332	SRP670599	new	PRJNA1416402	SAMN54963339	D10	V4-V5 16S rRNA amplicon: human infant feces	AMPLICON	METAGENOMIC	PCR	paired	ILLUMINA	Illumina MiSeq	All stool samples were processed and sequenced with 100 mg of frozen stool. DNA extraction was done with the ZymoBIOMICS MagBead-96 DNA kit (cat # D4308) and the Eppendorf epMotion liquid handler 5075t. Isolated DNA was sent to Integrated Microbiome Resource at Dalhousie University (Halifax, Nova Scotia, Canada) for PCR and library preparation according to the methods reported by Comeau et al. an…	fastq	D10_R1.fastq.gz	D10_R2.fastq.gz	5'-GTGYCAGCMGCCGCGGTAA-3'+5'-CCGYCAATTYMTTTRAGTTT-3'	nucleic acid extraction protocol	V4/V5 on 16S rRNA	commensalism	MILQ	distilled water	ZymoBIOMICS Mock Community	intestine environment	10.1016/j.advnut.2025.100499	feces	Denmark	9	1	1	12928	138	6
D100	S24	4	SRR37040331	SRP670599	new	PRJNA1416402	SAMN54963340	D100	V4-V5 16S rRNA amplicon: human infant feces	AMPLICON	METAGENOMIC	PCR	paired	ILLUMINA	Illumina MiSeq	All stool samples were processed and sequenced with 100 mg of frozen stool. DNA extraction was done with the ZymoBIOMICS MagBead-96 DNA kit (cat # D4308) and the Eppendorf epMotion liquid handler 5075t. Isolated DNA was sent to Integrated Microbiome Resource at Dalhousie University (Halifax, Nova Scotia, Canada) for PCR and library preparation according to the methods reported by Comeau et al. an…	fastq	D100_R1.fastq.gz	D100_R2.fastq.gz	5'-GTGYCAGCMGCCGCGGTAA-3'+5'-CCGYCAATTYMTTTRAGTTT-3'	nucleic acid extraction protocol	V4/V5 on 16S rRNA	commensalism	MILQ	distilled water	ZymoBIOMICS Mock Community	intestine environment	10.1016/j.advnut.2025.100499	feces	Denmark	11	1	2	22743	247	0
D104	S25	2	SRR37040284	SRP670599	new	PRJNA1416402	SAMN54963341	D104	V4-V5 16S rRNA amplicon: human infant feces	AMPLICON	METAGENOMIC	PCR	paired	ILLUMINA	Illumina MiSeq	All stool samples were processed and sequenced with 100 mg of frozen stool. DNA extraction was done with the ZymoBIOMICS MagBead-96 DNA kit (cat # D4308) and the Eppendorf epMotion liquid handler 5075t. Isolated DNA was sent to Integrated Microbiome Resource at Dalhousie University (Halifax, Nova Scotia, Canada) for PCR and library preparation according to the methods reported by Comeau et al. an…	fastq	D104_R1.fastq.gz	D104_R2.fastq.gz	5'-GTGYCAGCMGCCGCGGTAA-3'+5'-CCGYCAATTYMTTTRAGTTT-3'	nucleic acid extraction protocol	V4/V5 on 16S rRNA	commensalism	MILQ	distilled water	ZymoBIOMICS Mock Community	intestine environment	10.1016/j.advnut.2025.100499	feces	Denmark	11	1	2	24513	95	0
D105	S25	3	SRR37040253	SRP670599	new	PRJNA1416402	SAMN54963342	D105	V4-V5 16S rRNA amplicon: human infant feces	AMPLICON	METAGENOMIC	PCR	paired	ILLUMINA	Illumina MiSeq	All stool samples were processed and sequenced with 100 mg of frozen stool. DNA extraction was done with the ZymoBIOMICS MagBead-96 DNA kit (cat # D4308) and the Eppendorf epMotion liquid handler 5075t. Isolated DNA was sent to Integrated Microbiome Resource at Dalhousie University (Halifax, Nova Scotia, Canada) for PCR and library preparation according to the methods reported by Comeau et al. an…	fastq	D105_R1.fastq.gz	D105_R2.fastq.gz	5'-GTGYCAGCMGCCGCGGTAA-3'+5'-CCGYCAATTYMTTTRAGTTT-3'	nucleic acid extraction protocol	V4/V5 on 16S rRNA	commensalism	MILQ	distilled water	ZymoBIOMICS Mock Community	intestine environment	10.1016/j.advnut.2025.100499	feces	Denmark	11	1	2	11934	154	0
D106	S25	4	SRR37040144	SRP670599	new	PRJNA1416402	SAMN54963343	D106	V4-V5 16S rRNA amplicon: human infant feces	AMPLICON	METAGENOMIC	PCR	paired	ILLUMINA	Illumina MiSeq	All stool samples were processed and sequenced with 100 mg of frozen stool. DNA extraction was done with the ZymoBIOMICS MagBead-96 DNA kit (cat # D4308) and the Eppendorf epMotion liquid handler 5075t. Isolated DNA was sent to Integrated Microbiome Resource at Dalhousie University (Halifax, Nova Scotia, Canada) for PCR and library preparation according to the methods reported by Comeau et al. an…	fastq	D106_R1.fastq.gz	D106_R2.fastq.gz	5'-GTGYCAGCMGCCGCGGTAA-3'+5'-CCGYCAATTYMTTTRAGTTT-3'	nucleic acid extraction protocol	V4/V5 on 16S rRNA	commensalism	MILQ	distilled water	ZymoBIOMICS Mock Community	intestine environment	10.1016/j.advnut.2025.100499	feces	Denmark	11	1	2	7954	252	0
D107	S26	2	SRR37040037	SRP670599	new	PRJNA1416402	SAMN54963344	D107	V4-V5 16S rRNA amplicon: human infant feces	AMPLICON	METAGENOMIC	PCR	paired	ILLUMINA	Illumina MiSeq	All stool samples were processed and sequenced with 100 mg of frozen stool. DNA extraction was done with the ZymoBIOMICS MagBead-96 DNA kit (cat # D4308) and the Eppendorf epMotion liquid handler 5075t. Isolated DNA was sent to Integrated Microbiome Resource at Dalhousie University (Halifax, Nova Scotia, Canada) for PCR and library preparation according to the methods reported by Comeau et al. an…	fastq	D107_R1.fastq.gz	D107_R2.fastq.gz	5'-GTGYCAGCMGCCGCGGTAA-3'+5'-CCGYCAATTYMTTTRAGTTT-3'	nucleic acid extraction protocol	V4/V5 on 16S rRNA	commensalism	MILQ	distilled water	ZymoBIOMICS Mock Community	intestine environment	10.1016/j.advnut.2025.100499	feces	Denmark	11	1	2	34612	64	0
D108	S26	3	SRR37040026	SRP670599	new	PRJNA1416402	SAMN54963345	D108	V4-V5 16S rRNA amplicon: human infant feces	AMPLICON	METAGENOMIC	PCR	paired	ILLUMINA	Illumina MiSeq	All stool samples were processed and sequenced with 100 mg of frozen stool. DNA extraction was done with the ZymoBIOMICS MagBead-96 DNA kit (cat # D4308) and the Eppendorf epMotion liquid handler 5075t. Isolated DNA was sent to Integrated Microbiome Resource at Dalhousie University (Halifax, Nova Scotia, Canada) for PCR and library preparation according to the methods reported by Comeau et al. an…	fastq	D108_R1.fastq.gz	D108_R2.fastq.gz	5'-GTGYCAGCMGCCGCGGTAA-3'+5'-CCGYCAATTYMTTTRAGTTT-3'	nucleic acid extraction protocol	V4/V5 on 16S rRNA	commensalism	MILQ	distilled water	ZymoBIOMICS Mock Community	intestine environment	10.1016/j.advnut.2025.100499	feces	Denmark	11	1	2	15705	158	0
D109	S26	4	SRR37040015	SRP670599	new	PRJNA1416402	SAMN54963346	D109	V4-V5 16S rRNA amplicon: human infant feces	AMPLICON	METAGENOMIC	PCR	paired	ILLUMINA	Illumina MiSeq	All stool samples were processed and sequenced with 100 mg of frozen stool. DNA extraction was done with the ZymoBIOMICS MagBead-96 DNA kit (cat # D4308) and the Eppendorf epMotion liquid handler 5075t. Isolated DNA was sent to Integrated Microbiome Resource at Dalhousie University (Halifax, Nova Scotia, Canada) for PCR and library preparation according to the methods reported by Comeau et al. an…	fastq	D109_R1.fastq.gz	D109_R2.fastq.gz	5'-GTGYCAGCMGCCGCGGTAA-3'+5'-CCGYCAATTYMTTTRAGTTT-3'	nucleic acid extraction protocol	V4/V5 on 16S rRNA	commensalism	MILQ	distilled water	ZymoBIOMICS Mock Community	intestine environment	10.1016/j.advnut.2025.100499	feces	Denmark	11	1	2	9523	218	0
D11	S2	4	SRR37040132	SRP670599	new	PRJNA1416402	SAMN54963347	D11	V4-V5 16S rRNA amplicon: human infant feces	AMPLICON	METAGENOMIC	PCR	paired	ILLUMINA	Illumina MiSeq	All stool samples were processed and sequenced with 100 mg of frozen stool. DNA extraction was done with the ZymoBIOMICS MagBead-96 DNA kit (cat # D4308) and the Eppendorf epMotion liquid handler 5075t. Isolated DNA was sent to Integrated Microbiome Resource at Dalhousie University (Halifax, Nova Scotia, Canada) for PCR and library preparation according to the methods reported by Comeau et al. an…	fastq	D11_R1.fastq.gz	D11_R2.fastq.gz	5'-GTGYCAGCMGCCGCGGTAA-3'+5'-CCGYCAATTYMTTTRAGTTT-3'	nucleic acid extraction protocol	V4/V5 on 16S rRNA	commensalism	MILQ	distilled water	ZymoBIOMICS Mock Community	intestine environment	10.1016/j.advnut.2025.100499	feces	Denmark	9	1	1	26804	215	0
D110	S27	2	SRR37040121	SRP670599	new	PRJNA1416402	SAMN54963348	D110	V4-V5 16S rRNA amplicon: human infant feces	AMPLICON	METAGENOMIC	PCR	paired	ILLUMINA	Illumina MiSeq	All stool samples were processed and sequenced with 100 mg of frozen stool. DNA extraction was done with the ZymoBIOMICS MagBead-96 DNA kit (cat # D4308) and the Eppendorf epMotion liquid handler 5075t. Isolated DNA was sent to Integrated Microbiome Resource at Dalhousie University (Halifax, Nova Scotia, Canada) for PCR and library preparation according to the methods reported by Comeau et al. an…	fastq	D110_R1.fastq.gz	D110_R2.fastq.gz	5'-GTGYCAGCMGCCGCGGTAA-3'+5'-CCGYCAATTYMTTTRAGTTT-3'	nucleic acid extraction protocol	V4/V5 on 16S rRNA	commensalism	MILQ	distilled water	ZymoBIOMICS Mock Community	intestine environment	10.1016/j.advnut.2025.100499	feces	Denmark	11	1	2	32385	42	0
D111	S27	3	SRR37040330	SRP670599	new	PRJNA1416402	SAMN54963349	D111	V4-V5 16S rRNA amplicon: human infant feces	AMPLICON	METAGENOMIC	PCR	paired	ILLUMINA	Illumina MiSeq	All stool samples were processed and sequenced with 100 mg of frozen stool. DNA extraction was done with the ZymoBIOMICS MagBead-96 DNA kit (cat # D4308) and the Eppendorf epMotion liquid handler 5075t. Isolated DNA was sent to Integrated Microbiome Resource at Dalhousie University (Halifax, Nova Scotia, Canada) for PCR and library preparation according to the methods reported by Comeau et al. an…	fastq	D111_R1.fastq.gz	D111_R2.fastq.gz	5'-GTGYCAGCMGCCGCGGTAA-3'+5'-CCGYCAATTYMTTTRAGTTT-3'	nucleic acid extraction protocol	V4/V5 on 16S rRNA	commensalism	MILQ	distilled water	ZymoBIOMICS Mock Community	intestine environment	10.1016/j.advnut.2025.100499	feces	Denmark	11	1	2	27190	104	0
D112	S27	4	SRR37040319	SRP670599	new	PRJNA1416402	SAMN54963350	D112	V4-V5 16S rRNA amplicon: human infant feces	AMPLICON	METAGENOMIC	PCR	paired	ILLUMINA	Illumina MiSeq	All stool samples were processed and sequenced with 100 mg of frozen stool. DNA extraction was done with the ZymoBIOMICS MagBead-96 DNA kit (cat # D4308) and the Eppendorf epMotion liquid handler 5075t. Isolated DNA was sent to Integrated Microbiome Resource at Dalhousie University (Halifax, Nova Scotia, Canada) for PCR and library preparation according to the methods reported by Comeau et al. an…	fastq	D112_R1.fastq.gz	D112_R2.fastq.gz	5'-GTGYCAGCMGCCGCGGTAA-3'+5'-CCGYCAATTYMTTTRAGTTT-3'	nucleic acid extraction protocol	V4/V5 on 16S rRNA	commensalism	MILQ	distilled water	ZymoBIOMICS Mock Community	intestine environment	10.1016/j.advnut.2025.100499	feces	Denmark	11	1	2	9319	187	0
D113	S28	2	SRR37040237	SRP670599	new	PRJNA1416402	SAMN54963351	D113	V4-V5 16S rRNA amplicon: human infant feces	AMPLICON	METAGENOMIC	PCR	paired	ILLUMINA	Illumina MiSeq	All stool samples were processed and sequenced with 100 mg of frozen stool. DNA extraction was done with the ZymoBIOMICS MagBead-96 DNA kit (cat # D4308) and the Eppendorf epMotion liquid handler 5075t. Isolated DNA was sent to Integrated Microbiome Resource at Dalhousie University (Halifax, Nova Scotia, Canada) for PCR and library preparation according to the methods reported by Comeau et al. an…	fastq	D113_R1.fastq.gz	D113_R2.fastq.gz	5'-GTGYCAGCMGCCGCGGTAA-3'+5'-CCGYCAATTYMTTTRAGTTT-3'	nucleic acid extraction protocol	V4/V5 on 16S rRNA	commensalism	MILQ	distilled water	ZymoBIOMICS Mock Community	intestine environment	10.1016/j.advnut.2025.100499	feces	Denmark	11	1	2	14770	93	0
D114	S28	3	SRR37040194	SRP670599	new	PRJNA1416402	SAMN54963352	D114	V4-V5 16S rRNA amplicon: human infant feces	AMPLICON	METAGENOMIC	PCR	paired	ILLUMINA	Illumina MiSeq	All stool samples were processed and sequenced with 100 mg of frozen stool. DNA extraction was done with the ZymoBIOMICS MagBead-96 DNA kit (cat # D4308) and the Eppendorf epMotion liquid handler 5075t. Isolated DNA was sent to Integrated Microbiome Resource at Dalhousie University (Halifax, Nova Scotia, Canada) for PCR and library preparation according to the methods reported by Comeau et al. an…	fastq	D114_R1.fastq.gz	D114_R2.fastq.gz	5'-GTGYCAGCMGCCGCGGTAA-3'+5'-CCGYCAATTYMTTTRAGTTT-3'	nucleic acid extraction protocol	V4/V5 on 16S rRNA	commensalism	MILQ	distilled water	ZymoBIOMICS Mock Community	intestine environment	10.1016/j.advnut.2025.100499	feces	Denmark	11	1	2	9953	169	0
D115	S28	4	SRR37040183	SRP670599	new	PRJNA1416402	SAMN54963353	D115	V4-V5 16S rRNA amplicon: human infant feces	AMPLICON	METAGENOMIC	PCR	paired	ILLUMINA	Illumina MiSeq	All stool samples were processed and sequenced with 100 mg of frozen stool. DNA extraction was done with the ZymoBIOMICS MagBead-96 DNA kit (cat # D4308) and the Eppendorf epMotion liquid handler 5075t. Isolated DNA was sent to Integrated Microbiome Resource at Dalhousie University (Halifax, Nova Scotia, Canada) for PCR and library preparation according to the methods reported by Comeau et al. an…	fastq	D115_R1.fastq.gz	D115_R2.fastq.gz	5'-GTGYCAGCMGCCGCGGTAA-3'+5'-CCGYCAATTYMTTTRAGTTT-3'	nucleic acid extraction protocol	V4/V5 on 16S rRNA	commensalism	MILQ	distilled water	ZymoBIOMICS Mock Community	intestine environment	10.1016/j.advnut.2025.100499	feces	Denmark	11	1	2	17887	240	0
D119	S29	2	SRR37040291	SRP670599	new	PRJNA1416402	SAMN54963354	D119	V4-V5 16S rRNA amplicon: human infant feces	AMPLICON	METAGENOMIC	PCR	paired	ILLUMINA	Illumina MiSeq	All stool samples were processed and sequenced with 100 mg of frozen stool. DNA extraction was done with the ZymoBIOMICS MagBead-96 DNA kit (cat # D4308) and the Eppendorf epMotion liquid handler 5075t. Isolated DNA was sent to Integrated Microbiome Resource at Dalhousie University (Halifax, Nova Scotia, Canada) for PCR and library preparation according to the methods reported by Comeau et al. an…	fastq	D119_R1.fastq.gz	D119_R2.fastq.gz	5'-GTGYCAGCMGCCGCGGTAA-3'+5'-CCGYCAATTYMTTTRAGTTT-3'	nucleic acid extraction protocol	V4/V5 on 16S rRNA	commensalism	MILQ	distilled water	ZymoBIOMICS Mock Community	intestine environment	10.1016/j.advnut.2025.100499	feces	Denmark	11	1	2	19897	91	0
D12	S3	2	SRR37040113	SRP670599	new	PRJNA1416402	SAMN54963355	D12	V4-V5 16S rRNA amplicon: human infant feces	AMPLICON	METAGENOMIC	PCR	paired	ILLUMINA	Illumina MiSeq	All stool samples were processed and sequenced with 100 mg of frozen stool. DNA extraction was done with the ZymoBIOMICS MagBead-96 DNA kit (cat # D4308) and the Eppendorf epMotion liquid handler 5075t. Isolated DNA was sent to Integrated Microbiome Resource at Dalhousie University (Halifax, Nova Scotia, Canada) for PCR and library preparation according to the methods reported by Comeau et al. an…	fastq	D12_R1.fastq.gz	D12_R2.fastq.gz	5'-GTGYCAGCMGCCGCGGTAA-3'+5'-CCGYCAATTYMTTTRAGTTT-3'	nucleic acid extraction protocol	V4/V5 on 16S rRNA	commensalism	MILQ	distilled water	ZymoBIOMICS Mock Community	intestine environment	10.1016/j.advnut.2025.100499	feces	Denmark	9	1	1	13780	37	1
D120	S29	3	SRR37040102	SRP670599	new	PRJNA1416402	SAMN54963356	D120	V4-V5 16S rRNA amplicon: human infant feces	AMPLICON	METAGENOMIC	PCR	paired	ILLUMINA	Illumina MiSeq	All stool samples were processed and sequenced with 100 mg of frozen stool. DNA extraction was done with the ZymoBIOMICS MagBead-96 DNA kit (cat # D4308) and the Eppendorf epMotion liquid handler 5075t. Isolated DNA was sent to Integrated Microbiome Resource at Dalhousie University (Halifax, Nova Scotia, Canada) for PCR and library preparation according to the methods reported by Comeau et al. an…	fastq	D120_R1.fastq.gz	D120_R2.fastq.gz	5'-GTGYCAGCMGCCGCGGTAA-3'+5'-CCGYCAATTYMTTTRAGTTT-3'	nucleic acid extraction protocol	V4/V5 on 16S rRNA	commensalism	MILQ	distilled water	ZymoBIOMICS Mock Community	intestine environment	10.1016/j.advnut.2025.100499	feces	Denmark	11	1	2	14397	177	0
D121	S29	4	SRR37040219	SRP670599	new	PRJNA1416402	SAMN54963357	D121	V4-V5 16S rRNA amplicon: human infant feces	AMPLICON	METAGENOMIC	PCR	paired	ILLUMINA	Illumina MiSeq	All stool samples were processed and sequenced with 100 mg of frozen stool. DNA extraction was done with the ZymoBIOMICS MagBead-96 DNA kit (cat # D4308) and the Eppendorf epMotion liquid handler 5075t. Isolated DNA was sent to Integrated Microbiome Resource at Dalhousie University (Halifax, Nova Scotia, Canada) for PCR and library preparation according to the methods reported by Comeau et al. an…	fastq	D121_R1.fastq.gz	D121_R2.fastq.gz	5'-GTGYCAGCMGCCGCGGTAA-3'+5'-CCGYCAATTYMTTTRAGTTT-3'	nucleic acid extraction protocol	V4/V5 on 16S rRNA	commensalism	MILQ	distilled water	ZymoBIOMICS Mock Community	intestine environment	10.1016/j.advnut.2025.100499	feces	Denmark	11	1	2	34941	246	0
D126	S30	2	SRR37040176	SRP670599	new	PRJNA1416402	SAMN54963358	D126	V4-V5 16S rRNA amplicon: human infant feces	AMPLICON	METAGENOMIC	PCR	paired	ILLUMINA	Illumina MiSeq	All stool samples were processed and sequenced with 100 mg of frozen stool. DNA extraction was done with the ZymoBIOMICS MagBead-96 DNA kit (cat # D4308) and the Eppendorf epMotion liquid handler 5075t. Isolated DNA was sent to Integrated Microbiome Resource at Dalhousie University (Halifax, Nova Scotia, Canada) for PCR and library preparation according to the methods reported by Comeau et al. an…	fastq	D126_R1.fastq.gz	D126_R2.fastq.gz	5'-GTGYCAGCMGCCGCGGTAA-3'+5'-CCGYCAATTYMTTTRAGTTT-3'	nucleic acid extraction protocol	V4/V5 on 16S rRNA	commensalism	MILQ	distilled water	ZymoBIOMICS Mock Community	intestine environment	10.1016/j.advnut.2025.100499	feces	Denmark	12	1	2	25820	85	0
D127	S30	3	SRR37040283	SRP670599	new	PRJNA1416402	SAMN54963359	D127	V4-V5 16S rRNA amplicon: human infant feces	AMPLICON	METAGENOMIC	PCR	paired	ILLUMINA	Illumina MiSeq	All stool samples were processed and sequenced with 100 mg of frozen stool. DNA extraction was done with the ZymoBIOMICS MagBead-96 DNA kit (cat # D4308) and the Eppendorf epMotion liquid handler 5075t. Isolated DNA was sent to Integrated Microbiome Resource at Dalhousie University (Halifax, Nova Scotia, Canada) for PCR and library preparation according to the methods reported by Comeau et al. an…	fastq	D127_R1.fastq.gz	D127_R2.fastq.gz	5'-GTGYCAGCMGCCGCGGTAA-3'+5'-CCGYCAATTYMTTTRAGTTT-3'	nucleic acid extraction protocol	V4/V5 on 16S rRNA	commensalism	MILQ	distilled water	ZymoBIOMICS Mock Community	intestine environment	10.1016/j.advnut.2025.100499	feces	Denmark	12	1	2	7941	176	0
D128	S30	4	SRR37040272	SRP670599	new	PRJNA1416402	SAMN54963360	D128	V4-V5 16S rRNA amplicon: human infant feces	AMPLICON	METAGENOMIC	PCR	paired	ILLUMINA	Illumina MiSeq	All stool samples were processed and sequenced with 100 mg of frozen stool. DNA extraction was done with the ZymoBIOMICS MagBead-96 DNA kit (cat # D4308) and the Eppendorf epMotion liquid handler 5075t. Isolated DNA was sent to Integrated Microbiome Resource at Dalhousie University (Halifax, Nova Scotia, Canada) for PCR and library preparation according to the methods reported by Comeau et al. an…	fastq	D128_R1.fastq.gz	D128_R2.fastq.gz	5'-GTGYCAGCMGCCGCGGTAA-3'+5'-CCGYCAATTYMTTTRAGTTT-3'	nucleic acid extraction protocol	V4/V5 on 16S rRNA	commensalism	MILQ	distilled water	ZymoBIOMICS Mock Community	intestine environment	10.1016/j.advnut.2025.100499	feces	Denmark	12	1	2	20045	246	0
D129	S31	2	SRR37040094	SRP670599	new	PRJNA1416402	SAMN54963361	D129	V4-V5 16S rRNA amplicon: human infant feces	AMPLICON	METAGENOMIC	PCR	paired	ILLUMINA	Illumina MiSeq	All stool samples were processed and sequenced with 100 mg of frozen stool. DNA extraction was done with the ZymoBIOMICS MagBead-96 DNA kit (cat # D4308) and the Eppendorf epMotion liquid handler 5075t. Isolated DNA was sent to Integrated Microbiome Resource at Dalhousie University (Halifax, Nova Scotia, Canada) for PCR and library preparation according to the methods reported by Comeau et al. an…	fastq	D129_R1.fastq.gz	D129_R2.fastq.gz	5'-GTGYCAGCMGCCGCGGTAA-3'+5'-CCGYCAATTYMTTTRAGTTT-3'	nucleic acid extraction protocol	V4/V5 on 16S rRNA	commensalism	MILQ	distilled water	ZymoBIOMICS Mock Community	intestine environment	10.1016/j.advnut.2025.100499	feces	Denmark	12	1	2	24690	81	0
D13	S3	3	SRR37040083	SRP670599	new	PRJNA1416402	SAMN54963362	D13	V4-V5 16S rRNA amplicon: human infant feces	AMPLICON	METAGENOMIC	PCR	paired	ILLUMINA	Illumina MiSeq	All stool samples were processed and sequenced with 100 mg of frozen stool. DNA extraction was done with the ZymoBIOMICS MagBead-96 DNA kit (cat # D4308) and the Eppendorf epMotion liquid handler 5075t. Isolated DNA was sent to Integrated Microbiome Resource at Dalhousie University (Halifax, Nova Scotia, Canada) for PCR and library preparation according to the methods reported by Comeau et al. an…	fastq	D13_R1.fastq.gz	D13_R2.fastq.gz	5'-GTGYCAGCMGCCGCGGTAA-3'+5'-CCGYCAATTYMTTTRAGTTT-3'	nucleic acid extraction protocol	V4/V5 on 16S rRNA	commensalism	MILQ	distilled water	ZymoBIOMICS Mock Community	intestine environment	10.1016/j.advnut.2025.100499	feces	Denmark	9	1	1	10160	111	0
D130	S31	3	SRR37040072	SRP670599	new	PRJNA1416402	SAMN54963363	D130	V4-V5 16S rRNA amplicon: human infant feces	AMPLICON	METAGENOMIC	PCR	paired	ILLUMINA	Illumina MiSeq	All stool samples were processed and sequenced with 100 mg of frozen stool. DNA extraction was done with the ZymoBIOMICS MagBead-96 DNA kit (cat # D4308) and the Eppendorf epMotion liquid handler 5075t. Isolated DNA was sent to Integrated Microbiome Resource at Dalhousie University (Halifax, Nova Scotia, Canada) for PCR and library preparation according to the methods reported by Comeau et al. an…	fastq	D130_R1.fastq.gz	D130_R2.fastq.gz	5'-GTGYCAGCMGCCGCGGTAA-3'+5'-CCGYCAATTYMTTTRAGTTT-3'	nucleic acid extraction protocol	V4/V5 on 16S rRNA	commensalism	MILQ	distilled water	ZymoBIOMICS Mock Community	intestine environment	10.1016/j.advnut.2025.100499	feces	Denmark	12	1	2	7630	168	0
D131	S31	4	SRR37040157	SRP670599	new	PRJNA1416402	SAMN54963364	D131	V4-V5 16S rRNA amplicon: human infant feces	AMPLICON	METAGENOMIC	PCR	paired	ILLUMINA	Illumina MiSeq	All stool samples were processed and sequenced with 100 mg of frozen stool. DNA extraction was done with the ZymoBIOMICS MagBead-96 DNA kit (cat # D4308) and the Eppendorf epMotion liquid handler 5075t. Isolated DNA was sent to Integrated Microbiome Resource at Dalhousie University (Halifax, Nova Scotia, Canada) for PCR and library preparation according to the methods reported by Comeau et al. an…	fastq	D131_R1.fastq.gz	D131_R2.fastq.gz	5'-GTGYCAGCMGCCGCGGTAA-3'+5'-CCGYCAATTYMTTTRAGTTT-3'	nucleic acid extraction protocol	V4/V5 on 16S rRNA	commensalism	MILQ	distilled water	ZymoBIOMICS Mock Community	intestine environment	10.1016/j.advnut.2025.100499	feces	Denmark	12	1	2	21417	245	0
D138	S32	2	SRR37040313	SRP670599	new	PRJNA1416402	SAMN54963365	D138	V4-V5 16S rRNA amplicon: human infant feces	AMPLICON	METAGENOMIC	PCR	paired	ILLUMINA	Illumina MiSeq	All stool samples were processed and sequenced with 100 mg of frozen stool. DNA extraction was done with the ZymoBIOMICS MagBead-96 DNA kit (cat # D4308) and the Eppendorf epMotion liquid handler 5075t. Isolated DNA was sent to Integrated Microbiome Resource at Dalhousie University (Halifax, Nova Scotia, Canada) for PCR and library preparation according to the methods reported by Comeau et al. an…	fastq	D138_R1.fastq.gz	D138_R2.fastq.gz	5'-GTGYCAGCMGCCGCGGTAA-3'+5'-CCGYCAATTYMTTTRAGTTT-3'	nucleic acid extraction protocol	V4/V5 on 16S rRNA	commensalism	MILQ	distilled water	ZymoBIOMICS Mock Community	intestine environment	10.1016/j.advnut.2025.100499	feces	Denmark	12	1	2	23521	72	0
D139	S32	3	SRR37040302	SRP670599	new	PRJNA1416402	SAMN54963366	D139	V4-V5 16S rRNA amplicon: human infant feces	AMPLICON	METAGENOMIC	PCR	paired	ILLUMINA	Illumina MiSeq	All stool samples were processed and sequenced with 100 mg of frozen stool. DNA extraction was done with the ZymoBIOMICS MagBead-96 DNA kit (cat # D4308) and the Eppendorf epMotion liquid handler 5075t. Isolated DNA was sent to Integrated Microbiome Resource at Dalhousie University (Halifax, Nova Scotia, Canada) for PCR and library preparation according to the methods reported by Comeau et al. an…	fastq	D139_R1.fastq.gz	D139_R2.fastq.gz	5'-GTGYCAGCMGCCGCGGTAA-3'+5'-CCGYCAATTYMTTTRAGTTT-3'	nucleic acid extraction protocol	V4/V5 on 16S rRNA	commensalism	MILQ	distilled water	ZymoBIOMICS Mock Community	intestine environment	10.1016/j.advnut.2025.100499	feces	Denmark	12	1	2	12485	132	0
D14	S3	4	SRR37040060	SRP670599	new	PRJNA1416402	SAMN54963367	D14	V4-V5 16S rRNA amplicon: human infant feces	AMPLICON	METAGENOMIC	PCR	paired	ILLUMINA	Illumina MiSeq	All stool samples were processed and sequenced with 100 mg of frozen stool. DNA extraction was done with the ZymoBIOMICS MagBead-96 DNA kit (cat # D4308) and the Eppendorf epMotion liquid handler 5075t. Isolated DNA was sent to Integrated Microbiome Resource at Dalhousie University (Halifax, Nova Scotia, Canada) for PCR and library preparation according to the methods reported by Comeau et al. an…	fastq	D14_R1.fastq.gz	D14_R2.fastq.gz	5'-GTGYCAGCMGCCGCGGTAA-3'+5'-CCGYCAATTYMTTTRAGTTT-3'	nucleic acid extraction protocol	V4/V5 on 16S rRNA	commensalism	MILQ	distilled water	ZymoBIOMICS Mock Community	intestine environment	10.1016/j.advnut.2025.100499	feces	Denmark	9	1	1	16302	186	0
D140	S32	4	SRR37040264	SRP670599	new	PRJNA1416402	SAMN54963368	D140	V4-V5 16S rRNA amplicon: human infant feces	AMPLICON	METAGENOMIC	PCR	paired	ILLUMINA	Illumina MiSeq	All stool samples were processed and sequenced with 100 mg of frozen stool. DNA extraction was done with the ZymoBIOMICS MagBead-96 DNA kit (cat # D4308) and the Eppendorf epMotion liquid handler 5075t. Isolated DNA was sent to Integrated Microbiome Resource at Dalhousie University (Halifax, Nova Scotia, Canada) for PCR and library preparation according to the methods reported by Comeau et al. an…	fastq	D140_R1.fastq.gz	D140_R2.fastq.gz	5'-GTGYCAGCMGCCGCGGTAA-3'+5'-CCGYCAATTYMTTTRAGTTT-3'	nucleic acid extraction protocol	V4/V5 on 16S rRNA	commensalism	MILQ	distilled water	ZymoBIOMICS Mock Community	intestine environment	10.1016/j.advnut.2025.100499	feces	Denmark	12	1	2	10742	198	0
D151	S33	2	SRR37040053	SRP670599	new	PRJNA1416402	SAMN54963369	D151	V4-V5 16S rRNA amplicon: human infant feces	AMPLICON	METAGENOMIC	PCR	paired	ILLUMINA	Illumina MiSeq	All stool samples were processed and sequenced with 100 mg of frozen stool. DNA extraction was done with the ZymoBIOMICS MagBead-96 DNA kit (cat # D4308) and the Eppendorf epMotion liquid handler 5075t. Isolated DNA was sent to Integrated Microbiome Resource at Dalhousie University (Halifax, Nova Scotia, Canada) for PCR and library preparation according to the methods reported by Comeau et al. an…	fastq	D151_R1.fastq.gz	D151_R2.fastq.gz	5'-GTGYCAGCMGCCGCGGTAA-3'+5'-CCGYCAATTYMTTTRAGTTT-3'	nucleic acid extraction protocol	V4/V5 on 16S rRNA	commensalism	MILQ	distilled water	ZymoBIOMICS Mock Community	intestine environment	10.1016/j.advnut.2025.100499	feces	Denmark	12	1	2	12753	97	0
D152	S33	3	SRR37040042	SRP670599	new	PRJNA1416402	SAMN54963370	D152	V4-V5 16S rRNA amplicon: human infant feces	AMPLICON	METAGENOMIC	PCR	paired	ILLUMINA	Illumina MiSeq	All stool samples were processed and sequenced with 100 mg of frozen stool. DNA extraction was done with the ZymoBIOMICS MagBead-96 DNA kit (cat # D4308) and the Eppendorf epMotion liquid handler 5075t. Isolated DNA was sent to Integrated Microbiome Resource at Dalhousie University (Halifax, Nova Scotia, Canada) for PCR and library preparation according to the methods reported by Comeau et al. an…	fastq	D152_R1.fastq.gz	D152_R2.fastq.gz	5'-GTGYCAGCMGCCGCGGTAA-3'+5'-CCGYCAATTYMTTTRAGTTT-3'	nucleic acid extraction protocol	V4/V5 on 16S rRNA	commensalism	MILQ	distilled water	ZymoBIOMICS Mock Community	intestine environment	10.1016/j.advnut.2025.100499	feces	Denmark	12	1	2	9002	174	0
D157	S34	2	SRR37040207	SRP670599	new	PRJNA1416402	SAMN54963371	D157	V4-V5 16S rRNA amplicon: human infant feces	AMPLICON	METAGENOMIC	PCR	paired	ILLUMINA	Illumina MiSeq	All stool samples were processed and sequenced with 100 mg of frozen stool. DNA extraction was done with the ZymoBIOMICS MagBead-96 DNA kit (cat # D4308) and the Eppendorf epMotion liquid handler 5075t. Isolated DNA was sent to Integrated Microbiome Resource at Dalhousie University (Halifax, Nova Scotia, Canada) for PCR and library preparation according to the methods reported by Comeau et al. an…	fastq	D157_R1.fastq.gz	D157_R2.fastq.gz	5'-GTGYCAGCMGCCGCGGTAA-3'+5'-CCGYCAATTYMTTTRAGTTT-3'	nucleic acid extraction protocol	V4/V5 on 16S rRNA	commensalism	MILQ	distilled water	ZymoBIOMICS Mock Community	intestine environment	10.1016/j.advnut.2025.100499	feces	Denmark	12	1	2	27419	54	0
D158	S34	3	SRR37040199	SRP670599	new	PRJNA1416402	SAMN54963372	D158	V4-V5 16S rRNA amplicon: human infant feces	AMPLICON	METAGENOMIC	PCR	paired	ILLUMINA	Illumina MiSeq	All stool samples were processed and sequenced with 100 mg of frozen stool. DNA extraction was done with the ZymoBIOMICS MagBead-96 DNA kit (cat # D4308) and the Eppendorf epMotion liquid handler 5075t. Isolated DNA was sent to Integrated Microbiome Resource at Dalhousie University (Halifax, Nova Scotia, Canada) for PCR and library preparation according to the methods reported by Comeau et al. an…	fastq	D158_R1.fastq.gz	D158_R2.fastq.gz	5'-GTGYCAGCMGCCGCGGTAA-3'+5'-CCGYCAATTYMTTTRAGTTT-3'	nucleic acid extraction protocol	V4/V5 on 16S rRNA	commensalism	MILQ	distilled water	ZymoBIOMICS Mock Community	intestine environment	10.1016/j.advnut.2025.100499	feces	Denmark	12	1	2	23332	117	0
D159	S34	4	SRR37040198	SRP670599	new	PRJNA1416402	SAMN54963373	D159	V4-V5 16S rRNA amplicon: human infant feces	AMPLICON	METAGENOMIC	PCR	paired	ILLUMINA	Illumina MiSeq	All stool samples were processed and sequenced with 100 mg of frozen stool. DNA extraction was done with the ZymoBIOMICS MagBead-96 DNA kit (cat # D4308) and the Eppendorf epMotion liquid handler 5075t. Isolated DNA was sent to Integrated Microbiome Resource at Dalhousie University (Halifax, Nova Scotia, Canada) for PCR and library preparation according to the methods reported by Comeau et al. an…	fastq	D159_R1.fastq.gz	D159_R2.fastq.gz	5'-GTGYCAGCMGCCGCGGTAA-3'+5'-CCGYCAATTYMTTTRAGTTT-3'	nucleic acid extraction protocol	V4/V5 on 16S rRNA	commensalism	MILQ	distilled water	ZymoBIOMICS Mock Community	intestine environment	10.1016/j.advnut.2025.100499	feces	Denmark	12	1	2	8404	193	0
D160	S35	2	SRR37040149	SRP670599	new	PRJNA1416402	SAMN54963374	D160	V4-V5 16S rRNA amplicon: human infant feces	AMPLICON	METAGENOMIC	PCR	paired	ILLUMINA	Illumina MiSeq	All stool samples were processed and sequenced with 100 mg of frozen stool. DNA extraction was done with the ZymoBIOMICS MagBead-96 DNA kit (cat # D4308) and the Eppendorf epMotion liquid handler 5075t. Isolated DNA was sent to Integrated Microbiome Resource at Dalhousie University (Halifax, Nova Scotia, Canada) for PCR and library preparation according to the methods reported by Comeau et al. an…	fastq	D160_R1.fastq.gz	D160_R2.fastq.gz	5'-GTGYCAGCMGCCGCGGTAA-3'+5'-CCGYCAATTYMTTTRAGTTT-3'	nucleic acid extraction protocol	V4/V5 on 16S rRNA	commensalism	MILQ	distilled water	ZymoBIOMICS Mock Community	intestine environment	10.1016/j.advnut.2025.100499	feces	Denmark	12	1	2	28426	27	0
D161	S35	3	SRR37040148	SRP670599	new	PRJNA1416402	SAMN54963375	D161	V4-V5 16S rRNA amplicon: human infant feces	AMPLICON	METAGENOMIC	PCR	paired	ILLUMINA	Illumina MiSeq	All stool samples were processed and sequenced with 100 mg of frozen stool. DNA extraction was done with the ZymoBIOMICS MagBead-96 DNA kit (cat # D4308) and the Eppendorf epMotion liquid handler 5075t. Isolated DNA was sent to Integrated Microbiome Resource at Dalhousie University (Halifax, Nova Scotia, Canada) for PCR and library preparation according to the methods reported by Comeau et al. an…	fastq	D161_R1.fastq.gz	D161_R2.fastq.gz	5'-GTGYCAGCMGCCGCGGTAA-3'+5'-CCGYCAATTYMTTTRAGTTT-3'	nucleic acid extraction protocol	V4/V5 on 16S rRNA	commensalism	MILQ	distilled water	ZymoBIOMICS Mock Community	intestine environment	10.1016/j.advnut.2025.100499	feces	Denmark	12	1	2	10364	106	0
D162	S35	4	SRR37040147	SRP670599	new	PRJNA1416402	SAMN54963376	D162	V4-V5 16S rRNA amplicon: human infant feces	AMPLICON	METAGENOMIC	PCR	paired	ILLUMINA	Illumina MiSeq	All stool samples were processed and sequenced with 100 mg of frozen stool. DNA extraction was done with the ZymoBIOMICS MagBead-96 DNA kit (cat # D4308) and the Eppendorf epMotion liquid handler 5075t. Isolated DNA was sent to Integrated Microbiome Resource at Dalhousie University (Halifax, Nova Scotia, Canada) for PCR and library preparation according to the methods reported by Comeau et al. an…	fastq	D162_R1.fastq.gz	D162_R2.fastq.gz	5'-GTGYCAGCMGCCGCGGTAA-3'+5'-CCGYCAATTYMTTTRAGTTT-3'	nucleic acid extraction protocol	V4/V5 on 16S rRNA	commensalism	MILQ	distilled water	ZymoBIOMICS Mock Community	intestine environment	10.1016/j.advnut.2025.100499	feces	Denmark	12	1	2	6963	182	0
D166	S36	2	SRR37040146	SRP670599	new	PRJNA1416402	SAMN54963377	D166	V4-V5 16S rRNA amplicon: human infant feces	AMPLICON	METAGENOMIC	PCR	paired	ILLUMINA	Illumina MiSeq	All stool samples were processed and sequenced with 100 mg of frozen stool. DNA extraction was done with the ZymoBIOMICS MagBead-96 DNA kit (cat # D4308) and the Eppendorf epMotion liquid handler 5075t. Isolated DNA was sent to Integrated Microbiome Resource at Dalhousie University (Halifax, Nova Scotia, Canada) for PCR and library preparation according to the methods reported by Comeau et al. an…	fastq	D166_R1.fastq.gz	D166_R2.fastq.gz	5'-GTGYCAGCMGCCGCGGTAA-3'+5'-CCGYCAATTYMTTTRAGTTT-3'	nucleic acid extraction protocol	V4/V5 on 16S rRNA	commensalism	MILQ	distilled water	ZymoBIOMICS Mock Community	intestine environment	10.1016/j.advnut.2025.100499	feces	Denmark	12	1	2	25025	50	0
D167	S36	3	SRR37040145	SRP670599	new	PRJNA1416402	SAMN54963378	D167	V4-V5 16S rRNA amplicon: human infant feces	AMPLICON	METAGENOMIC	PCR	paired	ILLUMINA	Illumina MiSeq	All stool samples were processed and sequenced with 100 mg of frozen stool. DNA extraction was done with the ZymoBIOMICS MagBead-96 DNA kit (cat # D4308) and the Eppendorf epMotion liquid handler 5075t. Isolated DNA was sent to Integrated Microbiome Resource at Dalhousie University (Halifax, Nova Scotia, Canada) for PCR and library preparation according to the methods reported by Comeau et al. an…	fastq	D167_R1.fastq.gz	D167_R2.fastq.gz	5'-GTGYCAGCMGCCGCGGTAA-3'+5'-CCGYCAATTYMTTTRAGTTT-3'	nucleic acid extraction protocol	V4/V5 on 16S rRNA	commensalism	MILQ	distilled water	ZymoBIOMICS Mock Community	intestine environment	10.1016/j.advnut.2025.100499	feces	Denmark	12	1	2	27412	124	1
D168	S36	4	SRR37040143	SRP670599	new	PRJNA1416402	SAMN54963379	D168	V4-V5 16S rRNA amplicon: human infant feces	AMPLICON	METAGENOMIC	PCR	paired	ILLUMINA	Illumina MiSeq	All stool samples were processed and sequenced with 100 mg of frozen stool. DNA extraction was done with the ZymoBIOMICS MagBead-96 DNA kit (cat # D4308) and the Eppendorf epMotion liquid handler 5075t. Isolated DNA was sent to Integrated Microbiome Resource at Dalhousie University (Halifax, Nova Scotia, Canada) for PCR and library preparation according to the methods reported by Comeau et al. an…	fastq	D168_R1.fastq.gz	D168_R2.fastq.gz	5'-GTGYCAGCMGCCGCGGTAA-3'+5'-CCGYCAATTYMTTTRAGTTT-3'	nucleic acid extraction protocol	V4/V5 on 16S rRNA	commensalism	MILQ	distilled water	ZymoBIOMICS Mock Community	intestine environment	10.1016/j.advnut.2025.100499	feces	Denmark	12	1	2	23976	186	0
D169	S37	2	SRR37040142	SRP670599	new	PRJNA1416402	SAMN54963380	D169	V4-V5 16S rRNA amplicon: human infant feces	AMPLICON	METAGENOMIC	PCR	paired	ILLUMINA	Illumina MiSeq	All stool samples were processed and sequenced with 100 mg of frozen stool. DNA extraction was done with the ZymoBIOMICS MagBead-96 DNA kit (cat # D4308) and the Eppendorf epMotion liquid handler 5075t. Isolated DNA was sent to Integrated Microbiome Resource at Dalhousie University (Halifax, Nova Scotia, Canada) for PCR and library preparation according to the methods reported by Comeau et al. an…	fastq	D169_R1.fastq.gz	D169_R2.fastq.gz	5'-GTGYCAGCMGCCGCGGTAA-3'+5'-CCGYCAATTYMTTTRAGTTT-3'	nucleic acid extraction protocol	V4/V5 on 16S rRNA	commensalism	MILQ	distilled water	ZymoBIOMICS Mock Community	intestine environment	10.1016/j.advnut.2025.100499	feces	Denmark	12	1	2	30816	87	0
D170	S37	3	SRR37040141	SRP670599	new	PRJNA1416402	SAMN54963381	D170	V4-V5 16S rRNA amplicon: human infant feces	AMPLICON	METAGENOMIC	PCR	paired	ILLUMINA	Illumina MiSeq	All stool samples were processed and sequenced with 100 mg of frozen stool. DNA extraction was done with the ZymoBIOMICS MagBead-96 DNA kit (cat # D4308) and the Eppendorf epMotion liquid handler 5075t. Isolated DNA was sent to Integrated Microbiome Resource at Dalhousie University (Halifax, Nova Scotia, Canada) for PCR and library preparation according to the methods reported by Comeau et al. an…	fastq	D170_R1.fastq.gz	D170_R2.fastq.gz	5'-GTGYCAGCMGCCGCGGTAA-3'+5'-CCGYCAATTYMTTTRAGTTT-3'	nucleic acid extraction protocol	V4/V5 on 16S rRNA	commensalism	MILQ	distilled water	ZymoBIOMICS Mock Community	intestine environment	10.1016/j.advnut.2025.100499	feces	Denmark	12	1	2	10535	157	0
D171	S37	4	SRR37040140	SRP670599	new	PRJNA1416402	SAMN54963382	D171	V4-V5 16S rRNA amplicon: human infant feces	AMPLICON	METAGENOMIC	PCR	paired	ILLUMINA	Illumina MiSeq	All stool samples were processed and sequenced with 100 mg of frozen stool. DNA extraction was done with the ZymoBIOMICS MagBead-96 DNA kit (cat # D4308) and the Eppendorf epMotion liquid handler 5075t. Isolated DNA was sent to Integrated Microbiome Resource at Dalhousie University (Halifax, Nova Scotia, Canada) for PCR and library preparation according to the methods reported by Comeau et al. an…	fastq	D171_R1.fastq.gz	D171_R2.fastq.gz	5'-GTGYCAGCMGCCGCGGTAA-3'+5'-CCGYCAATTYMTTTRAGTTT-3'	nucleic acid extraction protocol	V4/V5 on 16S rRNA	commensalism	MILQ	distilled water	ZymoBIOMICS Mock Community	intestine environment	10.1016/j.advnut.2025.100499	feces	Denmark	12	1	2	10030	258	0
D172	S38	2	SRR37040139	SRP670599	new	PRJNA1416402	SAMN54963383	D172	V4-V5 16S rRNA amplicon: human infant feces	AMPLICON	METAGENOMIC	PCR	paired	ILLUMINA	Illumina MiSeq	All stool samples were processed and sequenced with 100 mg of frozen stool. DNA extraction was done with the ZymoBIOMICS MagBead-96 DNA kit (cat # D4308) and the Eppendorf epMotion liquid handler 5075t. Isolated DNA was sent to Integrated Microbiome Resource at Dalhousie University (Halifax, Nova Scotia, Canada) for PCR and library preparation according to the methods reported by Comeau et al. an…	fastq	D172_R1.fastq.gz	D172_R2.fastq.gz	5'-GTGYCAGCMGCCGCGGTAA-3'+5'-CCGYCAATTYMTTTRAGTTT-3'	nucleic acid extraction protocol	V4/V5 on 16S rRNA	commensalism	MILQ	distilled water	ZymoBIOMICS Mock Community	intestine environment	10.1016/j.advnut.2025.100499	feces	Denmark	12	1	2	9426	76	0
D173	S38	3	SRR37040138	SRP670599	new	PRJNA1416402	SAMN54963384	D173	V4-V5 16S rRNA amplicon: human infant feces	AMPLICON	METAGENOMIC	PCR	paired	ILLUMINA	Illumina MiSeq	All stool samples were processed and sequenced with 100 mg of frozen stool. DNA extraction was done with the ZymoBIOMICS MagBead-96 DNA kit (cat # D4308) and the Eppendorf epMotion liquid handler 5075t. Isolated DNA was sent to Integrated Microbiome Resource at Dalhousie University (Halifax, Nova Scotia, Canada) for PCR and library preparation according to the methods reported by Comeau et al. an…	fastq	D173_R1.fastq.gz	D173_R2.fastq.gz	5'-GTGYCAGCMGCCGCGGTAA-3'+5'-CCGYCAATTYMTTTRAGTTT-3'	nucleic acid extraction protocol	V4/V5 on 16S rRNA	commensalism	MILQ	distilled water	ZymoBIOMICS Mock Community	intestine environment	10.1016/j.advnut.2025.100499	feces	Denmark	12	1	2	23136	149	0
D174	S38	4	SRR37040137	SRP670599	new	PRJNA1416402	SAMN54963385	D174	V4-V5 16S rRNA amplicon: human infant feces	AMPLICON	METAGENOMIC	PCR	paired	ILLUMINA	Illumina MiSeq	All stool samples were processed and sequenced with 100 mg of frozen stool. DNA extraction was done with the ZymoBIOMICS MagBead-96 DNA kit (cat # D4308) and the Eppendorf epMotion liquid handler 5075t. Isolated DNA was sent to Integrated Microbiome Resource at Dalhousie University (Halifax, Nova Scotia, Canada) for PCR and library preparation according to the methods reported by Comeau et al. an…	fastq	D174_R1.fastq.gz	D174_R2.fastq.gz	5'-GTGYCAGCMGCCGCGGTAA-3'+5'-CCGYCAATTYMTTTRAGTTT-3'	nucleic acid extraction protocol	V4/V5 on 16S rRNA	commensalism	MILQ	distilled water	ZymoBIOMICS Mock Community	intestine environment	10.1016/j.advnut.2025.100499	feces	Denmark	12	1	2	18412	222	0
D177	S39	2	SRR37040136	SRP670599	new	PRJNA1416402	SAMN54963386	D177	V4-V5 16S rRNA amplicon: human infant feces	AMPLICON	METAGENOMIC	PCR	paired	ILLUMINA	Illumina MiSeq	All stool samples were processed and sequenced with 100 mg of frozen stool. DNA extraction was done with the ZymoBIOMICS MagBead-96 DNA kit (cat # D4308) and the Eppendorf epMotion liquid handler 5075t. Isolated DNA was sent to Integrated Microbiome Resource at Dalhousie University (Halifax, Nova Scotia, Canada) for PCR and library preparation according to the methods reported by Comeau et al. an…	fastq	D177_R1.fastq.gz	D177_R2.fastq.gz	5'-GTGYCAGCMGCCGCGGTAA-3'+5'-CCGYCAATTYMTTTRAGTTT-3'	nucleic acid extraction protocol	V4/V5 on 16S rRNA	commensalism	MILQ	distilled water	ZymoBIOMICS Mock Community	intestine environment	10.1016/j.advnut.2025.100499	feces	Denmark	13	1	2	41449	48	0
D178	S39	3	SRR37040135	SRP670599	new	PRJNA1416402	SAMN54963387	D178	V4-V5 16S rRNA amplicon: human infant feces	AMPLICON	METAGENOMIC	PCR	paired	ILLUMINA	Illumina MiSeq	All stool samples were processed and sequenced with 100 mg of frozen stool. DNA extraction was done with the ZymoBIOMICS MagBead-96 DNA kit (cat # D4308) and the Eppendorf epMotion liquid handler 5075t. Isolated DNA was sent to Integrated Microbiome Resource at Dalhousie University (Halifax, Nova Scotia, Canada) for PCR and library preparation according to the methods reported by Comeau et al. an…	fastq	D178_R1.fastq.gz	D178_R2.fastq.gz	5'-GTGYCAGCMGCCGCGGTAA-3'+5'-CCGYCAATTYMTTTRAGTTT-3'	nucleic acid extraction protocol	V4/V5 on 16S rRNA	commensalism	MILQ	distilled water	ZymoBIOMICS Mock Community	intestine environment	10.1016/j.advnut.2025.100499	feces	Denmark	13	1	2	43855	111	0
D179	S39	4	SRR37040134	SRP670599	new	PRJNA1416402	SAMN54963388	D179	V4-V5 16S rRNA amplicon: human infant feces	AMPLICON	METAGENOMIC	PCR	paired	ILLUMINA	Illumina MiSeq	All stool samples were processed and sequenced with 100 mg of frozen stool. DNA extraction was done with the ZymoBIOMICS MagBead-96 DNA kit (cat # D4308) and the Eppendorf epMotion liquid handler 5075t. Isolated DNA was sent to Integrated Microbiome Resource at Dalhousie University (Halifax, Nova Scotia, Canada) for PCR and library preparation according to the methods reported by Comeau et al. an…	fastq	D179_R1.fastq.gz	D179_R2.fastq.gz	5'-GTGYCAGCMGCCGCGGTAA-3'+5'-CCGYCAATTYMTTTRAGTTT-3'	nucleic acid extraction protocol	V4/V5 on 16S rRNA	commensalism	MILQ	distilled water	ZymoBIOMICS Mock Community	intestine environment	10.1016/j.advnut.2025.100499	feces	Denmark	13	1	2	16631	202	0
D18	S4	2	SRR37040036	SRP670599	new	PRJNA1416402	SAMN54963389	D18	V4-V5 16S rRNA amplicon: human infant feces	AMPLICON	METAGENOMIC	PCR	paired	ILLUMINA	Illumina MiSeq	All stool samples were processed and sequenced with 100 mg of frozen stool. DNA extraction was done with the ZymoBIOMICS MagBead-96 DNA kit (cat # D4308) and the Eppendorf epMotion liquid handler 5075t. Isolated DNA was sent to Integrated Microbiome Resource at Dalhousie University (Halifax, Nova Scotia, Canada) for PCR and library preparation according to the methods reported by Comeau et al. an…	fastq	D18_R1.fastq.gz	D18_R2.fastq.gz	5'-GTGYCAGCMGCCGCGGTAA-3'+5'-CCGYCAATTYMTTTRAGTTT-3'	nucleic acid extraction protocol	V4/V5 on 16S rRNA	commensalism	MILQ	distilled water	ZymoBIOMICS Mock Community	intestine environment	10.1016/j.advnut.2025.100499	feces	Denmark	9	1	1	22673	32	1
D183	S40	2	SRR37040035	SRP670599	new	PRJNA1416402	SAMN54963390	D183	V4-V5 16S rRNA amplicon: human infant feces	AMPLICON	METAGENOMIC	PCR	paired	ILLUMINA	Illumina MiSeq	All stool samples were processed and sequenced with 100 mg of frozen stool. DNA extraction was done with the ZymoBIOMICS MagBead-96 DNA kit (cat # D4308) and the Eppendorf epMotion liquid handler 5075t. Isolated DNA was sent to Integrated Microbiome Resource at Dalhousie University (Halifax, Nova Scotia, Canada) for PCR and library preparation according to the methods reported by Comeau et al. an…	fastq	D183_R1.fastq.gz	D183_R2.fastq.gz	5'-GTGYCAGCMGCCGCGGTAA-3'+5'-CCGYCAATTYMTTTRAGTTT-3'	nucleic acid extraction protocol	V4/V5 on 16S rRNA	commensalism	MILQ	distilled water	ZymoBIOMICS Mock Community	intestine environment	10.1016/j.advnut.2025.100499	feces	Denmark	13	1	2	27997	34	0
D184	S40	3	SRR37040034	SRP670599	new	PRJNA1416402	SAMN54963391	D184	V4-V5 16S rRNA amplicon: human infant feces	AMPLICON	METAGENOMIC	PCR	paired	ILLUMINA	Illumina MiSeq	All stool samples were processed and sequenced with 100 mg of frozen stool. DNA extraction was done with the ZymoBIOMICS MagBead-96 DNA kit (cat # D4308) and the Eppendorf epMotion liquid handler 5075t. Isolated DNA was sent to Integrated Microbiome Resource at Dalhousie University (Halifax, Nova Scotia, Canada) for PCR and library preparation according to the methods reported by Comeau et al. an…	fastq	D184_R1.fastq.gz	D184_R2.fastq.gz	5'-GTGYCAGCMGCCGCGGTAA-3'+5'-CCGYCAATTYMTTTRAGTTT-3'	nucleic acid extraction protocol	V4/V5 on 16S rRNA	commensalism	MILQ	distilled water	ZymoBIOMICS Mock Community	intestine environment	10.1016/j.advnut.2025.100499	feces	Denmark	13	1	2	31568	109	0
D185	S40	4	SRR37040033	SRP670599	new	PRJNA1416402	SAMN54963392	D185	V4-V5 16S rRNA amplicon: human infant feces	AMPLICON	METAGENOMIC	PCR	paired	ILLUMINA	Illumina MiSeq	All stool samples were processed and sequenced with 100 mg of frozen stool. DNA extraction was done with the ZymoBIOMICS MagBead-96 DNA kit (cat # D4308) and the Eppendorf epMotion liquid handler 5075t. Isolated DNA was sent to Integrated Microbiome Resource at Dalhousie University (Halifax, Nova Scotia, Canada) for PCR and library preparation according to the methods reported by Comeau et al. an…	fastq	D185_R1.fastq.gz	D185_R2.fastq.gz	5'-GTGYCAGCMGCCGCGGTAA-3'+5'-CCGYCAATTYMTTTRAGTTT-3'	nucleic acid extraction protocol	V4/V5 on 16S rRNA	commensalism	MILQ	distilled water	ZymoBIOMICS Mock Community	intestine environment	10.1016/j.advnut.2025.100499	feces	Denmark	13	1	2	43786	186	0
D186	S41	2	SRR37040032	SRP670599	new	PRJNA1416402	SAMN54963393	D186	V4-V5 16S rRNA amplicon: human infant feces	AMPLICON	METAGENOMIC	PCR	paired	ILLUMINA	Illumina MiSeq	All stool samples were processed and sequenced with 100 mg of frozen stool. DNA extraction was done with the ZymoBIOMICS MagBead-96 DNA kit (cat # D4308) and the Eppendorf epMotion liquid handler 5075t. Isolated DNA was sent to Integrated Microbiome Resource at Dalhousie University (Halifax, Nova Scotia, Canada) for PCR and library preparation according to the methods reported by Comeau et al. an…	fastq	D186_R1.fastq.gz	D186_R2.fastq.gz	5'-GTGYCAGCMGCCGCGGTAA-3'+5'-CCGYCAATTYMTTTRAGTTT-3'	nucleic acid extraction protocol	V4/V5 on 16S rRNA	commensalism	MILQ	distilled water	ZymoBIOMICS Mock Community	intestine environment	10.1016/j.advnut.2025.100499	feces	Denmark	13	1	2	31368	40	0
D187	S41	3	SRR37040031	SRP670599	new	PRJNA1416402	SAMN54963394	D187	V4-V5 16S rRNA amplicon: human infant feces	AMPLICON	METAGENOMIC	PCR	paired	ILLUMINA	Illumina MiSeq	All stool samples were processed and sequenced with 100 mg of frozen stool. DNA extraction was done with the ZymoBIOMICS MagBead-96 DNA kit (cat # D4308) and the Eppendorf epMotion liquid handler 5075t. Isolated DNA was sent to Integrated Microbiome Resource at Dalhousie University (Halifax, Nova Scotia, Canada) for PCR and library preparation according to the methods reported by Comeau et al. an…	fastq	D187_R1.fastq.gz	D187_R2.fastq.gz	5'-GTGYCAGCMGCCGCGGTAA-3'+5'-CCGYCAATTYMTTTRAGTTT-3'	nucleic acid extraction protocol	V4/V5 on 16S rRNA	commensalism	MILQ	distilled water	ZymoBIOMICS Mock Community	intestine environment	10.1016/j.advnut.2025.100499	feces	Denmark	13	1	2	23810	117	0
D188	S41	4	SRR37040030	SRP670599	new	PRJNA1416402	SAMN54963395	D188	V4-V5 16S rRNA amplicon: human infant feces	AMPLICON	METAGENOMIC	PCR	paired	ILLUMINA	Illumina MiSeq	All stool samples were processed and sequenced with 100 mg of frozen stool. DNA extraction was done with the ZymoBIOMICS MagBead-96 DNA kit (cat # D4308) and the Eppendorf epMotion liquid handler 5075t. Isolated DNA was sent to Integrated Microbiome Resource at Dalhousie University (Halifax, Nova Scotia, Canada) for PCR and library preparation according to the methods reported by Comeau et al. an…	fastq	D188_R1.fastq.gz	D188_R2.fastq.gz	5'-GTGYCAGCMGCCGCGGTAA-3'+5'-CCGYCAATTYMTTTRAGTTT-3'	nucleic acid extraction protocol	V4/V5 on 16S rRNA	commensalism	MILQ	distilled water	ZymoBIOMICS Mock Community	intestine environment	10.1016/j.advnut.2025.100499	feces	Denmark	13	1	2	18621	195	0
D189	S42	2	SRR37040029	SRP670599	new	PRJNA1416402	SAMN54963396	D189	V4-V5 16S rRNA amplicon: human infant feces	AMPLICON	METAGENOMIC	PCR	paired	ILLUMINA	Illumina MiSeq	All stool samples were processed and sequenced with 100 mg of frozen stool. DNA extraction was done with the ZymoBIOMICS MagBead-96 DNA kit (cat # D4308) and the Eppendorf epMotion liquid handler 5075t. Isolated DNA was sent to Integrated Microbiome Resource at Dalhousie University (Halifax, Nova Scotia, Canada) for PCR and library preparation according to the methods reported by Comeau et al. an…	fastq	D189_R1.fastq.gz	D189_R2.fastq.gz	5'-GTGYCAGCMGCCGCGGTAA-3'+5'-CCGYCAATTYMTTTRAGTTT-3'	nucleic acid extraction protocol	V4/V5 on 16S rRNA	commensalism	MILQ	distilled water	ZymoBIOMICS Mock Community	intestine environment	10.1016/j.advnut.2025.100499	feces	Denmark	13	1	2	37000	58	0
D19	S4	3	SRR37040028	SRP670599	new	PRJNA1416402	SAMN54963397	D19	V4-V5 16S rRNA amplicon: human infant feces	AMPLICON	METAGENOMIC	PCR	paired	ILLUMINA	Illumina MiSeq	All stool samples were processed and sequenced with 100 mg of frozen stool. DNA extraction was done with the ZymoBIOMICS MagBead-96 DNA kit (cat # D4308) and the Eppendorf epMotion liquid handler 5075t. Isolated DNA was sent to Integrated Microbiome Resource at Dalhousie University (Halifax, Nova Scotia, Canada) for PCR and library preparation according to the methods reported by Comeau et al. an…	fastq	D19_R1.fastq.gz	D19_R2.fastq.gz	5'-GTGYCAGCMGCCGCGGTAA-3'+5'-CCGYCAATTYMTTTRAGTTT-3'	nucleic acid extraction protocol	V4/V5 on 16S rRNA	commensalism	MILQ	distilled water	ZymoBIOMICS Mock Community	intestine environment	10.1016/j.advnut.2025.100499	feces	Denmark	9	1	1	7104	131	0
D190	S42	3	SRR37040027	SRP670599	new	PRJNA1416402	SAMN54963398	D190	V4-V5 16S rRNA amplicon: human infant feces	AMPLICON	METAGENOMIC	PCR	paired	ILLUMINA	Illumina MiSeq	All stool samples were processed and sequenced with 100 mg of frozen stool. DNA extraction was done with the ZymoBIOMICS MagBead-96 DNA kit (cat # D4308) and the Eppendorf epMotion liquid handler 5075t. Isolated DNA was sent to Integrated Microbiome Resource at Dalhousie University (Halifax, Nova Scotia, Canada) for PCR and library preparation according to the methods reported by Comeau et al. an…	fastq	D190_R1.fastq.gz	D190_R2.fastq.gz	5'-GTGYCAGCMGCCGCGGTAA-3'+5'-CCGYCAATTYMTTTRAGTTT-3'	nucleic acid extraction protocol	V4/V5 on 16S rRNA	commensalism	MILQ	distilled water	ZymoBIOMICS Mock Community	intestine environment	10.1016/j.advnut.2025.100499	feces	Denmark	13	1	2	22354	135	0
D191	S42	4	SRR37040025	SRP670599	new	PRJNA1416402	SAMN54963399	D191	V4-V5 16S rRNA amplicon: human infant feces	AMPLICON	METAGENOMIC	PCR	paired	ILLUMINA	Illumina MiSeq	All stool samples were processed and sequenced with 100 mg of frozen stool. DNA extraction was done with the ZymoBIOMICS MagBead-96 DNA kit (cat # D4308) and the Eppendorf epMotion liquid handler 5075t. Isolated DNA was sent to Integrated Microbiome Resource at Dalhousie University (Halifax, Nova Scotia, Canada) for PCR and library preparation according to the methods reported by Comeau et al. an…	fastq	D191_R1.fastq.gz	D191_R2.fastq.gz	5'-GTGYCAGCMGCCGCGGTAA-3'+5'-CCGYCAATTYMTTTRAGTTT-3'	nucleic acid extraction protocol	V4/V5 on 16S rRNA	commensalism	MILQ	distilled water	ZymoBIOMICS Mock Community	intestine environment	10.1016/j.advnut.2025.100499	feces	Denmark	13	1	2	15628	212	0
D196	S43	2	SRR37040024	SRP670599	new	PRJNA1416402	SAMN54963400	D196	V4-V5 16S rRNA amplicon: human infant feces	AMPLICON	METAGENOMIC	PCR	paired	ILLUMINA	Illumina MiSeq	All stool samples were processed and sequenced with 100 mg of frozen stool. DNA extraction was done with the ZymoBIOMICS MagBead-96 DNA kit (cat # D4308) and the Eppendorf epMotion liquid handler 5075t. Isolated DNA was sent to Integrated Microbiome Resource at Dalhousie University (Halifax, Nova Scotia, Canada) for PCR and library preparation according to the methods reported by Comeau et al. an…	fastq	D196_R1.fastq.gz	D196_R2.fastq.gz	5'-GTGYCAGCMGCCGCGGTAA-3'+5'-CCGYCAATTYMTTTRAGTTT-3'	nucleic acid extraction protocol	V4/V5 on 16S rRNA	commensalism	MILQ	distilled water	ZymoBIOMICS Mock Community	intestine environment	10.1016/j.advnut.2025.100499	feces	Denmark	13	1	3	40306	63	0
D197	S43	3	SRR37040023	SRP670599	new	PRJNA1416402	SAMN54963401	D197	V4-V5 16S rRNA amplicon: human infant feces	AMPLICON	METAGENOMIC	PCR	paired	ILLUMINA	Illumina MiSeq	All stool samples were processed and sequenced with 100 mg of frozen stool. DNA extraction was done with the ZymoBIOMICS MagBead-96 DNA kit (cat # D4308) and the Eppendorf epMotion liquid handler 5075t. Isolated DNA was sent to Integrated Microbiome Resource at Dalhousie University (Halifax, Nova Scotia, Canada) for PCR and library preparation according to the methods reported by Comeau et al. an…	fastq	D197_R1.fastq.gz	D197_R2.fastq.gz	5'-GTGYCAGCMGCCGCGGTAA-3'+5'-CCGYCAATTYMTTTRAGTTT-3'	nucleic acid extraction protocol	V4/V5 on 16S rRNA	commensalism	MILQ	distilled water	ZymoBIOMICS Mock Community	intestine environment	10.1016/j.advnut.2025.100499	feces	Denmark	13	1	3	39510	148	0
D198	S43	4	SRR37040022	SRP670599	new	PRJNA1416402	SAMN54963402	D198	V4-V5 16S rRNA amplicon: human infant feces	AMPLICON	METAGENOMIC	PCR	paired	ILLUMINA	Illumina MiSeq	All stool samples were processed and sequenced with 100 mg of frozen stool. DNA extraction was done with the ZymoBIOMICS MagBead-96 DNA kit (cat # D4308) and the Eppendorf epMotion liquid handler 5075t. Isolated DNA was sent to Integrated Microbiome Resource at Dalhousie University (Halifax, Nova Scotia, Canada) for PCR and library preparation according to the methods reported by Comeau et al. an…	fastq	D198_R1.fastq.gz	D198_R2.fastq.gz	5'-GTGYCAGCMGCCGCGGTAA-3'+5'-CCGYCAATTYMTTTRAGTTT-3'	nucleic acid extraction protocol	V4/V5 on 16S rRNA	commensalism	MILQ	distilled water	ZymoBIOMICS Mock Community	intestine environment	10.1016/j.advnut.2025.100499	feces	Denmark	13	1	3	12797	247	0
D20	S4	4	SRR37040021	SRP670599	new	PRJNA1416402	SAMN54963403	D20	V4-V5 16S rRNA amplicon: human infant feces	AMPLICON	METAGENOMIC	PCR	paired	ILLUMINA	Illumina MiSeq	All stool samples were processed and sequenced with 100 mg of frozen stool. DNA extraction was done with the ZymoBIOMICS MagBead-96 DNA kit (cat # D4308) and the Eppendorf epMotion liquid handler 5075t. Isolated DNA was sent to Integrated Microbiome Resource at Dalhousie University (Halifax, Nova Scotia, Canada) for PCR and library preparation according to the methods reported by Comeau et al. an…	fastq	D20_R1.fastq.gz	D20_R2.fastq.gz	5'-GTGYCAGCMGCCGCGGTAA-3'+5'-CCGYCAATTYMTTTRAGTTT-3'	nucleic acid extraction protocol	V4/V5 on 16S rRNA	commensalism	MILQ	distilled water	ZymoBIOMICS Mock Community	intestine environment	10.1016/j.advnut.2025.100499	feces	Denmark	9	1	1	12007	192	0
D200	S44	2	SRR37040020	SRP670599	new	PRJNA1416402	SAMN54963404	D200	V4-V5 16S rRNA amplicon: human infant feces	AMPLICON	METAGENOMIC	PCR	paired	ILLUMINA	Illumina MiSeq	All stool samples were processed and sequenced with 100 mg of frozen stool. DNA extraction was done with the ZymoBIOMICS MagBead-96 DNA kit (cat # D4308) and the Eppendorf epMotion liquid handler 5075t. Isolated DNA was sent to Integrated Microbiome Resource at Dalhousie University (Halifax, Nova Scotia, Canada) for PCR and library preparation according to the methods reported by Comeau et al. an…	fastq	D200_R1.fastq.gz	D200_R2.fastq.gz	5'-GTGYCAGCMGCCGCGGTAA-3'+5'-CCGYCAATTYMTTTRAGTTT-3'	nucleic acid extraction protocol	V4/V5 on 16S rRNA	commensalism	MILQ	distilled water	ZymoBIOMICS Mock Community	intestine environment	10.1016/j.advnut.2025.100499	feces	Denmark	14	1	3	14967	56	0
D201	S44	3	SRR37040019	SRP670599	new	PRJNA1416402	SAMN54963405	D201	V4-V5 16S rRNA amplicon: human infant feces	AMPLICON	METAGENOMIC	PCR	paired	ILLUMINA	Illumina MiSeq	All stool samples were processed and sequenced with 100 mg of frozen stool. DNA extraction was done with the ZymoBIOMICS MagBead-96 DNA kit (cat # D4308) and the Eppendorf epMotion liquid handler 5075t. Isolated DNA was sent to Integrated Microbiome Resource at Dalhousie University (Halifax, Nova Scotia, Canada) for PCR and library preparation according to the methods reported by Comeau et al. an…	fastq	D201_R1.fastq.gz	D201_R2.fastq.gz	5'-GTGYCAGCMGCCGCGGTAA-3'+5'-CCGYCAATTYMTTTRAGTTT-3'	nucleic acid extraction protocol	V4/V5 on 16S rRNA	commensalism	MILQ	distilled water	ZymoBIOMICS Mock Community	intestine environment	10.1016/j.advnut.2025.100499	feces	Denmark	14	1	3	56887	137	0
D202	S44	4	SRR37040018	SRP670599	new	PRJNA1416402	SAMN54963406	D202	V4-V5 16S rRNA amplicon: human infant feces	AMPLICON	METAGENOMIC	PCR	paired	ILLUMINA	Illumina MiSeq	All stool samples were processed and sequenced with 100 mg of frozen stool. DNA extraction was done with the ZymoBIOMICS MagBead-96 DNA kit (cat # D4308) and the Eppendorf epMotion liquid handler 5075t. Isolated DNA was sent to Integrated Microbiome Resource at Dalhousie University (Halifax, Nova Scotia, Canada) for PCR and library preparation according to the methods reported by Comeau et al. an…	fastq	D202_R1.fastq.gz	D202_R2.fastq.gz	5'-GTGYCAGCMGCCGCGGTAA-3'+5'-CCGYCAATTYMTTTRAGTTT-3'	nucleic acid extraction protocol	V4/V5 on 16S rRNA	commensalism	MILQ	distilled water	ZymoBIOMICS Mock Community	intestine environment	10.1016/j.advnut.2025.100499	feces	Denmark	14	1	3	25231	206	0
D203	S45	2	SRR37040017	SRP670599	new	PRJNA1416402	SAMN54963407	D203	V4-V5 16S rRNA amplicon: human infant feces	AMPLICON	METAGENOMIC	PCR	paired	ILLUMINA	Illumina MiSeq	All stool samples were processed and sequenced with 100 mg of frozen stool. DNA extraction was done with the ZymoBIOMICS MagBead-96 DNA kit (cat # D4308) and the Eppendorf epMotion liquid handler 5075t. Isolated DNA was sent to Integrated Microbiome Resource at Dalhousie University (Halifax, Nova Scotia, Canada) for PCR and library preparation according to the methods reported by Comeau et al. an…	fastq	D203_R1.fastq.gz	D203_R2.fastq.gz	5'-GTGYCAGCMGCCGCGGTAA-3'+5'-CCGYCAATTYMTTTRAGTTT-3'	nucleic acid extraction protocol	V4/V5 on 16S rRNA	commensalism	MILQ	distilled water	ZymoBIOMICS Mock Community	intestine environment	10.1016/j.advnut.2025.100499	feces	Denmark	14	1	3	16909	74	0
D204	S45	3	SRR37040016	SRP670599	new	PRJNA1416402	SAMN54963408	D204	V4-V5 16S rRNA amplicon: human infant feces	AMPLICON	METAGENOMIC	PCR	paired	ILLUMINA	Illumina MiSeq	All stool samples were processed and sequenced with 100 mg of frozen stool. DNA extraction was done with the ZymoBIOMICS MagBead-96 DNA kit (cat # D4308) and the Eppendorf epMotion liquid handler 5075t. Isolated DNA was sent to Integrated Microbiome Resource at Dalhousie University (Halifax, Nova Scotia, Canada) for PCR and library preparation according to the methods reported by Comeau et al. an…	fastq	D204_R1.fastq.gz	D204_R2.fastq.gz	5'-GTGYCAGCMGCCGCGGTAA-3'+5'-CCGYCAATTYMTTTRAGTTT-3'	nucleic acid extraction protocol	V4/V5 on 16S rRNA	commensalism	MILQ	distilled water	ZymoBIOMICS Mock Community	intestine environment	10.1016/j.advnut.2025.100499	feces	Denmark	14	1	3	33660	172	0
D205	S45	4	SRR37040014	SRP670599	new	PRJNA1416402	SAMN54963409	D205	V4-V5 16S rRNA amplicon: human infant feces	AMPLICON	METAGENOMIC	PCR	paired	ILLUMINA	Illumina MiSeq	All stool samples were processed and sequenced with 100 mg of frozen stool. DNA extraction was done with the ZymoBIOMICS MagBead-96 DNA kit (cat # D4308) and the Eppendorf epMotion liquid handler 5075t. Isolated DNA was sent to Integrated Microbiome Resource at Dalhousie University (Halifax, Nova Scotia, Canada) for PCR and library preparation according to the methods reported by Comeau et al. an…	fastq	D205_R1.fastq.gz	D205_R2.fastq.gz	5'-GTGYCAGCMGCCGCGGTAA-3'+5'-CCGYCAATTYMTTTRAGTTT-3'	nucleic acid extraction protocol	V4/V5 on 16S rRNA	commensalism	MILQ	distilled water	ZymoBIOMICS Mock Community	intestine environment	10.1016/j.advnut.2025.100499	feces	Denmark	14	1	3	25802	234	0
D206	S46	2	SRR37040013	SRP670599	new	PRJNA1416402	SAMN54963410	D206	V4-V5 16S rRNA amplicon: human infant feces	AMPLICON	METAGENOMIC	PCR	paired	ILLUMINA	Illumina MiSeq	All stool samples were processed and sequenced with 100 mg of frozen stool. DNA extraction was done with the ZymoBIOMICS MagBead-96 DNA kit (cat # D4308) and the Eppendorf epMotion liquid handler 5075t. Isolated DNA was sent to Integrated Microbiome Resource at Dalhousie University (Halifax, Nova Scotia, Canada) for PCR and library preparation according to the methods reported by Comeau et al. an…	fastq	D206_R1.fastq.gz	D206_R2.fastq.gz	5'-GTGYCAGCMGCCGCGGTAA-3'+5'-CCGYCAATTYMTTTRAGTTT-3'	nucleic acid extraction protocol	V4/V5 on 16S rRNA	commensalism	MILQ	distilled water	ZymoBIOMICS Mock Community	intestine environment	10.1016/j.advnut.2025.100499	feces	Denmark	14	1	3	34875	40	0
D207	S46	3	SRR37040012	SRP670599	new	PRJNA1416402	SAMN54963411	D207	V4-V5 16S rRNA amplicon: human infant feces	AMPLICON	METAGENOMIC	PCR	paired	ILLUMINA	Illumina MiSeq	All stool samples were processed and sequenced with 100 mg of frozen stool. DNA extraction was done with the ZymoBIOMICS MagBead-96 DNA kit (cat # D4308) and the Eppendorf epMotion liquid handler 5075t. Isolated DNA was sent to Integrated Microbiome Resource at Dalhousie University (Halifax, Nova Scotia, Canada) for PCR and library preparation according to the methods reported by Comeau et al. an…	fastq	D207_R1.fastq.gz	D207_R2.fastq.gz	5'-GTGYCAGCMGCCGCGGTAA-3'+5'-CCGYCAATTYMTTTRAGTTT-3'	nucleic acid extraction protocol	V4/V5 on 16S rRNA	commensalism	MILQ	distilled water	ZymoBIOMICS Mock Community	intestine environment	10.1016/j.advnut.2025.100499	feces	Denmark	14	1	3	32179	124	0
D208	S46	4	SRR37040011	SRP670599	new	PRJNA1416402	SAMN54963412	D208	V4-V5 16S rRNA amplicon: human infant feces	AMPLICON	METAGENOMIC	PCR	paired	ILLUMINA	Illumina MiSeq	All stool samples were processed and sequenced with 100 mg of frozen stool. DNA extraction was done with the ZymoBIOMICS MagBead-96 DNA kit (cat # D4308) and the Eppendorf epMotion liquid handler 5075t. Isolated DNA was sent to Integrated Microbiome Resource at Dalhousie University (Halifax, Nova Scotia, Canada) for PCR and library preparation according to the methods reported by Comeau et al. an…	fastq	D208_R1.fastq.gz	D208_R2.fastq.gz	5'-GTGYCAGCMGCCGCGGTAA-3'+5'-CCGYCAATTYMTTTRAGTTT-3'	nucleic acid extraction protocol	V4/V5 on 16S rRNA	commensalism	MILQ	distilled water	ZymoBIOMICS Mock Community	intestine environment	10.1016/j.advnut.2025.100499	feces	Denmark	14	1	3	8998	194	0
D209	S47	2	SRR37040010	SRP670599	new	PRJNA1416402	SAMN54963413	D209	V4-V5 16S rRNA amplicon: human infant feces	AMPLICON	METAGENOMIC	PCR	paired	ILLUMINA	Illumina MiSeq	All stool samples were processed and sequenced with 100 mg of frozen stool. DNA extraction was done with the ZymoBIOMICS MagBead-96 DNA kit (cat # D4308) and the Eppendorf epMotion liquid handler 5075t. Isolated DNA was sent to Integrated Microbiome Resource at Dalhousie University (Halifax, Nova Scotia, Canada) for PCR and library preparation according to the methods reported by Comeau et al. an…	fastq	D209_R1.fastq.gz	D209_R2.fastq.gz	5'-GTGYCAGCMGCCGCGGTAA-3'+5'-CCGYCAATTYMTTTRAGTTT-3'	nucleic acid extraction protocol	V4/V5 on 16S rRNA	commensalism	MILQ	distilled water	ZymoBIOMICS Mock Community	intestine environment	10.1016/j.advnut.2025.100499	feces	Denmark	14	1	3	43728	95	0
D21	S5	2	SRR37040009	SRP670599	new	PRJNA1416402	SAMN54963414	D21	V4-V5 16S rRNA amplicon: human infant feces	AMPLICON	METAGENOMIC	PCR	paired	ILLUMINA	Illumina MiSeq	All stool samples were processed and sequenced with 100 mg of frozen stool. DNA extraction was done with the ZymoBIOMICS MagBead-96 DNA kit (cat # D4308) and the Eppendorf epMotion liquid handler 5075t. Isolated DNA was sent to Integrated Microbiome Resource at Dalhousie University (Halifax, Nova Scotia, Canada) for PCR and library preparation according to the methods reported by Comeau et al. an…	fastq	D21_R1.fastq.gz	D21_R2.fastq.gz	5'-GTGYCAGCMGCCGCGGTAA-3'+5'-CCGYCAATTYMTTTRAGTTT-3'	nucleic acid extraction protocol	V4/V5 on 16S rRNA	commensalism	MILQ	distilled water	ZymoBIOMICS Mock Community	intestine environment	10.1016/j.advnut.2025.100499	feces	Denmark	9	1	1	36776	57	0
D210	S47	3	SRR37040008	SRP670599	new	PRJNA1416402	SAMN54963415	D210	V4-V5 16S rRNA amplicon: human infant feces	AMPLICON	METAGENOMIC	PCR	paired	ILLUMINA	Illumina MiSeq	All stool samples were processed and sequenced with 100 mg of frozen stool. DNA extraction was done with the ZymoBIOMICS MagBead-96 DNA kit (cat # D4308) and the Eppendorf epMotion liquid handler 5075t. Isolated DNA was sent to Integrated Microbiome Resource at Dalhousie University (Halifax, Nova Scotia, Canada) for PCR and library preparation according to the methods reported by Comeau et al. an…	fastq	D210_R1.fastq.gz	D210_R2.fastq.gz	5'-GTGYCAGCMGCCGCGGTAA-3'+5'-CCGYCAATTYMTTTRAGTTT-3'	nucleic acid extraction protocol	V4/V5 on 16S rRNA	commensalism	MILQ	distilled water	ZymoBIOMICS Mock Community	intestine environment	10.1016/j.advnut.2025.100499	feces	Denmark	14	1	3	22044	174	0
D211	S47	4	SRR37040007	SRP670599	new	PRJNA1416402	SAMN54963416	D211	V4-V5 16S rRNA amplicon: human infant feces	AMPLICON	METAGENOMIC	PCR	paired	ILLUMINA	Illumina MiSeq	All stool samples were processed and sequenced with 100 mg of frozen stool. DNA extraction was done with the ZymoBIOMICS MagBead-96 DNA kit (cat # D4308) and the Eppendorf epMotion liquid handler 5075t. Isolated DNA was sent to Integrated Microbiome Resource at Dalhousie University (Halifax, Nova Scotia, Canada) for PCR and library preparation according to the methods reported by Comeau et al. an…	fastq	D211_R1.fastq.gz	D211_R2.fastq.gz	5'-GTGYCAGCMGCCGCGGTAA-3'+5'-CCGYCAATTYMTTTRAGTTT-3'	nucleic acid extraction protocol	V4/V5 on 16S rRNA	commensalism	MILQ	distilled water	ZymoBIOMICS Mock Community	intestine environment	10.1016/j.advnut.2025.100499	feces	Denmark	14	1	3	13104	252	0
D212	S48	2	SRR37040006	SRP670599	new	PRJNA1416402	SAMN54963417	D212	V4-V5 16S rRNA amplicon: human infant feces	AMPLICON	METAGENOMIC	PCR	paired	ILLUMINA	Illumina MiSeq	All stool samples were processed and sequenced with 100 mg of frozen stool. DNA extraction was done with the ZymoBIOMICS MagBead-96 DNA kit (cat # D4308) and the Eppendorf epMotion liquid handler 5075t. Isolated DNA was sent to Integrated Microbiome Resource at Dalhousie University (Halifax, Nova Scotia, Canada) for PCR and library preparation according to the methods reported by Comeau et al. an…	fastq	D212_R1.fastq.gz	D212_R2.fastq.gz	5'-GTGYCAGCMGCCGCGGTAA-3'+5'-CCGYCAATTYMTTTRAGTTT-3'	nucleic acid extraction protocol	V4/V5 on 16S rRNA	commensalism	MILQ	distilled water	ZymoBIOMICS Mock Community	intestine environment	10.1016/j.advnut.2025.100499	feces	Denmark	14	1	3	9930	82	0
D213	S48	3	SRR37040133	SRP670599	new	PRJNA1416402	SAMN54963418	D213	V4-V5 16S rRNA amplicon: human infant feces	AMPLICON	METAGENOMIC	PCR	paired	ILLUMINA	Illumina MiSeq	All stool samples were processed and sequenced with 100 mg of frozen stool. DNA extraction was done with the ZymoBIOMICS MagBead-96 DNA kit (cat # D4308) and the Eppendorf epMotion liquid handler 5075t. Isolated DNA was sent to Integrated Microbiome Resource at Dalhousie University (Halifax, Nova Scotia, Canada) for PCR and library preparation according to the methods reported by Comeau et al. an…	fastq	D213_R1.fastq.gz	D213_R2.fastq.gz	5'-GTGYCAGCMGCCGCGGTAA-3'+5'-CCGYCAATTYMTTTRAGTTT-3'	nucleic acid extraction protocol	V4/V5 on 16S rRNA	commensalism	MILQ	distilled water	ZymoBIOMICS Mock Community	intestine environment	10.1016/j.advnut.2025.100499	feces	Denmark	14	1	3	29721	164	0
D214	S48	4	SRR37040131	SRP670599	new	PRJNA1416402	SAMN54963419	D214	V4-V5 16S rRNA amplicon: human infant feces	AMPLICON	METAGENOMIC	PCR	paired	ILLUMINA	Illumina MiSeq	All stool samples were processed and sequenced with 100 mg of frozen stool. DNA extraction was done with the ZymoBIOMICS MagBead-96 DNA kit (cat # D4308) and the Eppendorf epMotion liquid handler 5075t. Isolated DNA was sent to Integrated Microbiome Resource at Dalhousie University (Halifax, Nova Scotia, Canada) for PCR and library preparation according to the methods reported by Comeau et al. an…	fastq	D214_R1.fastq.gz	D214_R2.fastq.gz	5'-GTGYCAGCMGCCGCGGTAA-3'+5'-CCGYCAATTYMTTTRAGTTT-3'	nucleic acid extraction protocol	V4/V5 on 16S rRNA	commensalism	MILQ	distilled water	ZymoBIOMICS Mock Community	intestine environment	10.1016/j.advnut.2025.100499	feces	Denmark	14	1	3	52456	236	0
D219	S49	2	SRR37040130	SRP670599	new	PRJNA1416402	SAMN54963420	D219	V4-V5 16S rRNA amplicon: human infant feces	AMPLICON	METAGENOMIC	PCR	paired	ILLUMINA	Illumina MiSeq	All stool samples were processed and sequenced with 100 mg of frozen stool. DNA extraction was done with the ZymoBIOMICS MagBead-96 DNA kit (cat # D4308) and the Eppendorf epMotion liquid handler 5075t. Isolated DNA was sent to Integrated Microbiome Resource at Dalhousie University (Halifax, Nova Scotia, Canada) for PCR and library preparation according to the methods reported by Comeau et al. an…	fastq	D219_R1.fastq.gz	D219_R2.fastq.gz	5'-GTGYCAGCMGCCGCGGTAA-3'+5'-CCGYCAATTYMTTTRAGTTT-3'	nucleic acid extraction protocol	V4/V5 on 16S rRNA	commensalism	MILQ	distilled water	ZymoBIOMICS Mock Community	intestine environment	10.1016/j.advnut.2025.100499	feces	Denmark	14	1	3	33322	81	7
D22	S5	3	SRR37040129	SRP670599	new	PRJNA1416402	SAMN54963421	D22	V4-V5 16S rRNA amplicon: human infant feces	AMPLICON	METAGENOMIC	PCR	paired	ILLUMINA	Illumina MiSeq	All stool samples were processed and sequenced with 100 mg of frozen stool. DNA extraction was done with the ZymoBIOMICS MagBead-96 DNA kit (cat # D4308) and the Eppendorf epMotion liquid handler 5075t. Isolated DNA was sent to Integrated Microbiome Resource at Dalhousie University (Halifax, Nova Scotia, Canada) for PCR and library preparation according to the methods reported by Comeau et al. an…	fastq	D22_R1.fastq.gz	D22_R2.fastq.gz	5'-GTGYCAGCMGCCGCGGTAA-3'+5'-CCGYCAATTYMTTTRAGTTT-3'	nucleic acid extraction protocol	V4/V5 on 16S rRNA	commensalism	MILQ	distilled water	ZymoBIOMICS Mock Community	intestine environment	10.1016/j.advnut.2025.100499	feces	Denmark	9	1	1	27501	157	0
D220	S49	3	SRR37040128	SRP670599	new	PRJNA1416402	SAMN54963422	D220	V4-V5 16S rRNA amplicon: human infant feces	AMPLICON	METAGENOMIC	PCR	paired	ILLUMINA	Illumina MiSeq	All stool samples were processed and sequenced with 100 mg of frozen stool. DNA extraction was done with the ZymoBIOMICS MagBead-96 DNA kit (cat # D4308) and the Eppendorf epMotion liquid handler 5075t. Isolated DNA was sent to Integrated Microbiome Resource at Dalhousie University (Halifax, Nova Scotia, Canada) for PCR and library preparation according to the methods reported by Comeau et al. an…	fastq	D220_R1.fastq.gz	D220_R2.fastq.gz	5'-GTGYCAGCMGCCGCGGTAA-3'+5'-CCGYCAATTYMTTTRAGTTT-3'	nucleic acid extraction protocol	V4/V5 on 16S rRNA	commensalism	MILQ	distilled water	ZymoBIOMICS Mock Community	intestine environment	10.1016/j.advnut.2025.100499	feces	Denmark	14	1	3	18405	171	0
D221	S49	4	SRR37040127	SRP670599	new	PRJNA1416402	SAMN54963423	D221	V4-V5 16S rRNA amplicon: human infant feces	AMPLICON	METAGENOMIC	PCR	paired	ILLUMINA	Illumina MiSeq	All stool samples were processed and sequenced with 100 mg of frozen stool. DNA extraction was done with the ZymoBIOMICS MagBead-96 DNA kit (cat # D4308) and the Eppendorf epMotion liquid handler 5075t. Isolated DNA was sent to Integrated Microbiome Resource at Dalhousie University (Halifax, Nova Scotia, Canada) for PCR and library preparation according to the methods reported by Comeau et al. an…	fastq	D221_R1.fastq.gz	D221_R2.fastq.gz	5'-GTGYCAGCMGCCGCGGTAA-3'+5'-CCGYCAATTYMTTTRAGTTT-3'	nucleic acid extraction protocol	V4/V5 on 16S rRNA	commensalism	MILQ	distilled water	ZymoBIOMICS Mock Community	intestine environment	10.1016/j.advnut.2025.100499	feces	Denmark	14	1	3	14724	240	0
D222	S50	2	SRR37040126	SRP670599	new	PRJNA1416402	SAMN54963424	D222	V4-V5 16S rRNA amplicon: human infant feces	AMPLICON	METAGENOMIC	PCR	paired	ILLUMINA	Illumina MiSeq	All stool samples were processed and sequenced with 100 mg of frozen stool. DNA extraction was done with the ZymoBIOMICS MagBead-96 DNA kit (cat # D4308) and the Eppendorf epMotion liquid handler 5075t. Isolated DNA was sent to Integrated Microbiome Resource at Dalhousie University (Halifax, Nova Scotia, Canada) for PCR and library preparation according to the methods reported by Comeau et al. an…	fastq	D222_R1.fastq.gz	D222_R2.fastq.gz	5'-GTGYCAGCMGCCGCGGTAA-3'+5'-CCGYCAATTYMTTTRAGTTT-3'	nucleic acid extraction protocol	V4/V5 on 16S rRNA	commensalism	MILQ	distilled water	ZymoBIOMICS Mock Community	intestine environment	10.1016/j.advnut.2025.100499	feces	Denmark	14	1	3	14213	29	0
D223	S50	3	SRR37040125	SRP670599	new	PRJNA1416402	SAMN54963425	D223	V4-V5 16S rRNA amplicon: human infant feces	AMPLICON	METAGENOMIC	PCR	paired	ILLUMINA	Illumina MiSeq	All stool samples were processed and sequenced with 100 mg of frozen stool. DNA extraction was done with the ZymoBIOMICS MagBead-96 DNA kit (cat # D4308) and the Eppendorf epMotion liquid handler 5075t. Isolated DNA was sent to Integrated Microbiome Resource at Dalhousie University (Halifax, Nova Scotia, Canada) for PCR and library preparation according to the methods reported by Comeau et al. an…	fastq	D223_R1.fastq.gz	D223_R2.fastq.gz	5'-GTGYCAGCMGCCGCGGTAA-3'+5'-CCGYCAATTYMTTTRAGTTT-3'	nucleic acid extraction protocol	V4/V5 on 16S rRNA	commensalism	MILQ	distilled water	ZymoBIOMICS Mock Community	intestine environment	10.1016/j.advnut.2025.100499	feces	Denmark	14	1	3	9780	115	0
D224	S50	4	SRR37040124	SRP670599	new	PRJNA1416402	SAMN54963426	D224	V4-V5 16S rRNA amplicon: human infant feces	AMPLICON	METAGENOMIC	PCR	paired	ILLUMINA	Illumina MiSeq	All stool samples were processed and sequenced with 100 mg of frozen stool. DNA extraction was done with the ZymoBIOMICS MagBead-96 DNA kit (cat # D4308) and the Eppendorf epMotion liquid handler 5075t. Isolated DNA was sent to Integrated Microbiome Resource at Dalhousie University (Halifax, Nova Scotia, Canada) for PCR and library preparation according to the methods reported by Comeau et al. an…	fastq	D224_R1.fastq.gz	D224_R2.fastq.gz	5'-GTGYCAGCMGCCGCGGTAA-3'+5'-CCGYCAATTYMTTTRAGTTT-3'	nucleic acid extraction protocol	V4/V5 on 16S rRNA	commensalism	MILQ	distilled water	ZymoBIOMICS Mock Community	intestine environment	10.1016/j.advnut.2025.100499	feces	Denmark	14	1	3	17736	183	0
D225	S51	2	SRR37040123	SRP670599	new	PRJNA1416402	SAMN54963427	D225	V4-V5 16S rRNA amplicon: human infant feces	AMPLICON	METAGENOMIC	PCR	paired	ILLUMINA	Illumina MiSeq	All stool samples were processed and sequenced with 100 mg of frozen stool. DNA extraction was done with the ZymoBIOMICS MagBead-96 DNA kit (cat # D4308) and the Eppendorf epMotion liquid handler 5075t. Isolated DNA was sent to Integrated Microbiome Resource at Dalhousie University (Halifax, Nova Scotia, Canada) for PCR and library preparation according to the methods reported by Comeau et al. an…	fastq	D225_R1.fastq.gz	D225_R2.fastq.gz	5'-GTGYCAGCMGCCGCGGTAA-3'+5'-CCGYCAATTYMTTTRAGTTT-3'	nucleic acid extraction protocol	V4/V5 on 16S rRNA	commensalism	MILQ	distilled water	ZymoBIOMICS Mock Community	intestine environment	10.1016/j.advnut.2025.100499	feces	Denmark	14	1	3	42812	57	0
D226	S51	3	SRR37040122	SRP670599	new	PRJNA1416402	SAMN54963428	D226	V4-V5 16S rRNA amplicon: human infant feces	AMPLICON	METAGENOMIC	PCR	paired	ILLUMINA	Illumina MiSeq	All stool samples were processed and sequenced with 100 mg of frozen stool. DNA extraction was done with the ZymoBIOMICS MagBead-96 DNA kit (cat # D4308) and the Eppendorf epMotion liquid handler 5075t. Isolated DNA was sent to Integrated Microbiome Resource at Dalhousie University (Halifax, Nova Scotia, Canada) for PCR and library preparation according to the methods reported by Comeau et al. an…	fastq	D226_R1.fastq.gz	D226_R2.fastq.gz	5'-GTGYCAGCMGCCGCGGTAA-3'+5'-CCGYCAATTYMTTTRAGTTT-3'	nucleic acid extraction protocol	V4/V5 on 16S rRNA	commensalism	MILQ	distilled water	ZymoBIOMICS Mock Community	intestine environment	10.1016/j.advnut.2025.100499	feces	Denmark	14	1	3	21629	150	0
D227	S51	4	SRR37040120	SRP670599	new	PRJNA1416402	SAMN54963429	D227	V4-V5 16S rRNA amplicon: human infant feces	AMPLICON	METAGENOMIC	PCR	paired	ILLUMINA	Illumina MiSeq	All stool samples were processed and sequenced with 100 mg of frozen stool. DNA extraction was done with the ZymoBIOMICS MagBead-96 DNA kit (cat # D4308) and the Eppendorf epMotion liquid handler 5075t. Isolated DNA was sent to Integrated Microbiome Resource at Dalhousie University (Halifax, Nova Scotia, Canada) for PCR and library preparation according to the methods reported by Comeau et al. an…	fastq	D227_R1.fastq.gz	D227_R2.fastq.gz	5'-GTGYCAGCMGCCGCGGTAA-3'+5'-CCGYCAATTYMTTTRAGTTT-3'	nucleic acid extraction protocol	V4/V5 on 16S rRNA	commensalism	MILQ	distilled water	ZymoBIOMICS Mock Community	intestine environment	10.1016/j.advnut.2025.100499	feces	Denmark	14	1	3	52370	186	0
D228	S52	2	SRR37040119	SRP670599	new	PRJNA1416402	SAMN54963430	D228	V4-V5 16S rRNA amplicon: human infant feces	AMPLICON	METAGENOMIC	PCR	paired	ILLUMINA	Illumina MiSeq	All stool samples were processed and sequenced with 100 mg of frozen stool. DNA extraction was done with the ZymoBIOMICS MagBead-96 DNA kit (cat # D4308) and the Eppendorf epMotion liquid handler 5075t. Isolated DNA was sent to Integrated Microbiome Resource at Dalhousie University (Halifax, Nova Scotia, Canada) for PCR and library preparation according to the methods reported by Comeau et al. an…	fastq	D228_R1.fastq.gz	D228_R2.fastq.gz	5'-GTGYCAGCMGCCGCGGTAA-3'+5'-CCGYCAATTYMTTTRAGTTT-3'	nucleic acid extraction protocol	V4/V5 on 16S rRNA	commensalism	MILQ	distilled water	ZymoBIOMICS Mock Community	intestine environment	10.1016/j.advnut.2025.100499	feces	Denmark	14	1	3	13867	81	0
D229	S52	3	SRR37040118	SRP670599	new	PRJNA1416402	SAMN54963431	D229	V4-V5 16S rRNA amplicon: human infant feces	AMPLICON	METAGENOMIC	PCR	paired	ILLUMINA	Illumina MiSeq	All stool samples were processed and sequenced with 100 mg of frozen stool. DNA extraction was done with the ZymoBIOMICS MagBead-96 DNA kit (cat # D4308) and the Eppendorf epMotion liquid handler 5075t. Isolated DNA was sent to Integrated Microbiome Resource at Dalhousie University (Halifax, Nova Scotia, Canada) for PCR and library preparation according to the methods reported by Comeau et al. an…	fastq	D229_R1.fastq.gz	D229_R2.fastq.gz	5'-GTGYCAGCMGCCGCGGTAA-3'+5'-CCGYCAATTYMTTTRAGTTT-3'	nucleic acid extraction protocol	V4/V5 on 16S rRNA	commensalism	MILQ	distilled water	ZymoBIOMICS Mock Community	intestine environment	10.1016/j.advnut.2025.100499	feces	Denmark	14	1	3	26353	154	0
D23	S5	4	SRR37040252	SRP670599	new	PRJNA1416402	SAMN54963432	D23	V4-V5 16S rRNA amplicon: human infant feces	AMPLICON	METAGENOMIC	PCR	paired	ILLUMINA	Illumina MiSeq	All stool samples were processed and sequenced with 100 mg of frozen stool. DNA extraction was done with the ZymoBIOMICS MagBead-96 DNA kit (cat # D4308) and the Eppendorf epMotion liquid handler 5075t. Isolated DNA was sent to Integrated Microbiome Resource at Dalhousie University (Halifax, Nova Scotia, Canada) for PCR and library preparation according to the methods reported by Comeau et al. an…	fastq	D23_R1.fastq.gz	D23_R2.fastq.gz	5'-GTGYCAGCMGCCGCGGTAA-3'+5'-CCGYCAATTYMTTTRAGTTT-3'	nucleic acid extraction protocol	V4/V5 on 16S rRNA	commensalism	MILQ	distilled water	ZymoBIOMICS Mock Community	intestine environment	10.1016/j.advnut.2025.100499	feces	Denmark	9	1	1	15247	218	0
D230	S52	4	SRR37040251	SRP670599	new	PRJNA1416402	SAMN54963433	D230	V4-V5 16S rRNA amplicon: human infant feces	AMPLICON	METAGENOMIC	PCR	paired	ILLUMINA	Illumina MiSeq	All stool samples were processed and sequenced with 100 mg of frozen stool. DNA extraction was done with the ZymoBIOMICS MagBead-96 DNA kit (cat # D4308) and the Eppendorf epMotion liquid handler 5075t. Isolated DNA was sent to Integrated Microbiome Resource at Dalhousie University (Halifax, Nova Scotia, Canada) for PCR and library preparation according to the methods reported by Comeau et al. an…	fastq	D230_R1.fastq.gz	D230_R2.fastq.gz	5'-GTGYCAGCMGCCGCGGTAA-3'+5'-CCGYCAATTYMTTTRAGTTT-3'	nucleic acid extraction protocol	V4/V5 on 16S rRNA	commensalism	MILQ	distilled water	ZymoBIOMICS Mock Community	intestine environment	10.1016/j.advnut.2025.100499	feces	Denmark	14	1	3	9526	201	0
D231	S53	2	SRR37040250	SRP670599	new	PRJNA1416402	SAMN54963434	D231	V4-V5 16S rRNA amplicon: human infant feces	AMPLICON	METAGENOMIC	PCR	paired	ILLUMINA	Illumina MiSeq	All stool samples were processed and sequenced with 100 mg of frozen stool. DNA extraction was done with the ZymoBIOMICS MagBead-96 DNA kit (cat # D4308) and the Eppendorf epMotion liquid handler 5075t. Isolated DNA was sent to Integrated Microbiome Resource at Dalhousie University (Halifax, Nova Scotia, Canada) for PCR and library preparation according to the methods reported by Comeau et al. an…	fastq	D231_R1.fastq.gz	D231_R2.fastq.gz	5'-GTGYCAGCMGCCGCGGTAA-3'+5'-CCGYCAATTYMTTTRAGTTT-3'	nucleic acid extraction protocol	V4/V5 on 16S rRNA	commensalism	MILQ	distilled water	ZymoBIOMICS Mock Community	intestine environment	10.1016/j.advnut.2025.100499	feces	Denmark	14	1	3	14668	63	0
D232	S53	3	SRR37040249	SRP670599	new	PRJNA1416402	SAMN54963435	D232	V4-V5 16S rRNA amplicon: human infant feces	AMPLICON	METAGENOMIC	PCR	paired	ILLUMINA	Illumina MiSeq	All stool samples were processed and sequenced with 100 mg of frozen stool. DNA extraction was done with the ZymoBIOMICS MagBead-96 DNA kit (cat # D4308) and the Eppendorf epMotion liquid handler 5075t. Isolated DNA was sent to Integrated Microbiome Resource at Dalhousie University (Halifax, Nova Scotia, Canada) for PCR and library preparation according to the methods reported by Comeau et al. an…	fastq	D232_R1.fastq.gz	D232_R2.fastq.gz	5'-GTGYCAGCMGCCGCGGTAA-3'+5'-CCGYCAATTYMTTTRAGTTT-3'	nucleic acid extraction protocol	V4/V5 on 16S rRNA	commensalism	MILQ	distilled water	ZymoBIOMICS Mock Community	intestine environment	10.1016/j.advnut.2025.100499	feces	Denmark	14	1	3	32572	152	0
D233	S53	4	SRR37040248	SRP670599	new	PRJNA1416402	SAMN54963436	D233	V4-V5 16S rRNA amplicon: human infant feces	AMPLICON	METAGENOMIC	PCR	paired	ILLUMINA	Illumina MiSeq	All stool samples were processed and sequenced with 100 mg of frozen stool. DNA extraction was done with the ZymoBIOMICS MagBead-96 DNA kit (cat # D4308) and the Eppendorf epMotion liquid handler 5075t. Isolated DNA was sent to Integrated Microbiome Resource at Dalhousie University (Halifax, Nova Scotia, Canada) for PCR and library preparation according to the methods reported by Comeau et al. an…	fastq	D233_R1.fastq.gz	D233_R2.fastq.gz	5'-GTGYCAGCMGCCGCGGTAA-3'+5'-CCGYCAATTYMTTTRAGTTT-3'	nucleic acid extraction protocol	V4/V5 on 16S rRNA	commensalism	MILQ	distilled water	ZymoBIOMICS Mock Community	intestine environment	10.1016/j.advnut.2025.100499	feces	Denmark	14	1	3	19850	217	0
D234	S54	2	SRR37040247	SRP670599	new	PRJNA1416402	SAMN54963437	D234	V4-V5 16S rRNA amplicon: human infant feces	AMPLICON	METAGENOMIC	PCR	paired	ILLUMINA	Illumina MiSeq	All stool samples were processed and sequenced with 100 mg of frozen stool. DNA extraction was done with the ZymoBIOMICS MagBead-96 DNA kit (cat # D4308) and the Eppendorf epMotion liquid handler 5075t. Isolated DNA was sent to Integrated Microbiome Resource at Dalhousie University (Halifax, Nova Scotia, Canada) for PCR and library preparation according to the methods reported by Comeau et al. an…	fastq	D234_R1.fastq.gz	D234_R2.fastq.gz	5'-GTGYCAGCMGCCGCGGTAA-3'+5'-CCGYCAATTYMTTTRAGTTT-3'	nucleic acid extraction protocol	V4/V5 on 16S rRNA	commensalism	MILQ	distilled water	ZymoBIOMICS Mock Community	intestine environment	10.1016/j.advnut.2025.100499	feces	Denmark	14	1	3	31308	89	0
D235	S54	3	SRR37040246	SRP670599	new	PRJNA1416402	SAMN54963438	D235	V4-V5 16S rRNA amplicon: human infant feces	AMPLICON	METAGENOMIC	PCR	paired	ILLUMINA	Illumina MiSeq	All stool samples were processed and sequenced with 100 mg of frozen stool. DNA extraction was done with the ZymoBIOMICS MagBead-96 DNA kit (cat # D4308) and the Eppendorf epMotion liquid handler 5075t. Isolated DNA was sent to Integrated Microbiome Resource at Dalhousie University (Halifax, Nova Scotia, Canada) for PCR and library preparation according to the methods reported by Comeau et al. an…	fastq	D235_R1.fastq.gz	D235_R2.fastq.gz	5'-GTGYCAGCMGCCGCGGTAA-3'+5'-CCGYCAATTYMTTTRAGTTT-3'	nucleic acid extraction protocol	V4/V5 on 16S rRNA	commensalism	MILQ	distilled water	ZymoBIOMICS Mock Community	intestine environment	10.1016/j.advnut.2025.100499	feces	Denmark	14	1	3	24702	174	0
D236	S54	4	SRR37040329	SRP670599	new	PRJNA1416402	SAMN54963439	D236	V4-V5 16S rRNA amplicon: human infant feces	AMPLICON	METAGENOMIC	PCR	paired	ILLUMINA	Illumina MiSeq	All stool samples were processed and sequenced with 100 mg of frozen stool. DNA extraction was done with the ZymoBIOMICS MagBead-96 DNA kit (cat # D4308) and the Eppendorf epMotion liquid handler 5075t. Isolated DNA was sent to Integrated Microbiome Resource at Dalhousie University (Halifax, Nova Scotia, Canada) for PCR and library preparation according to the methods reported by Comeau et al. an…	fastq	D236_R1.fastq.gz	D236_R2.fastq.gz	5'-GTGYCAGCMGCCGCGGTAA-3'+5'-CCGYCAATTYMTTTRAGTTT-3'	nucleic acid extraction protocol	V4/V5 on 16S rRNA	commensalism	MILQ	distilled water	ZymoBIOMICS Mock Community	intestine environment	10.1016/j.advnut.2025.100499	feces	Denmark	14	1	3	10891	227	0
D237	S55	2	SRR37040328	SRP670599	new	PRJNA1416402	SAMN54963440	D237	V4-V5 16S rRNA amplicon: human infant feces	AMPLICON	METAGENOMIC	PCR	paired	ILLUMINA	Illumina MiSeq	All stool samples were processed and sequenced with 100 mg of frozen stool. DNA extraction was done with the ZymoBIOMICS MagBead-96 DNA kit (cat # D4308) and the Eppendorf epMotion liquid handler 5075t. Isolated DNA was sent to Integrated Microbiome Resource at Dalhousie University (Halifax, Nova Scotia, Canada) for PCR and library preparation according to the methods reported by Comeau et al. an…	fastq	D237_R1.fastq.gz	D237_R2.fastq.gz	5'-GTGYCAGCMGCCGCGGTAA-3'+5'-CCGYCAATTYMTTTRAGTTT-3'	nucleic acid extraction protocol	V4/V5 on 16S rRNA	commensalism	MILQ	distilled water	ZymoBIOMICS Mock Community	intestine environment	10.1016/j.advnut.2025.100499	feces	Denmark	14	1	3	13210	62	0
D238	S55	3	SRR37040327	SRP670599	new	PRJNA1416402	SAMN54963441	D238	V4-V5 16S rRNA amplicon: human infant feces	AMPLICON	METAGENOMIC	PCR	paired	ILLUMINA	Illumina MiSeq	All stool samples were processed and sequenced with 100 mg of frozen stool. DNA extraction was done with the ZymoBIOMICS MagBead-96 DNA kit (cat # D4308) and the Eppendorf epMotion liquid handler 5075t. Isolated DNA was sent to Integrated Microbiome Resource at Dalhousie University (Halifax, Nova Scotia, Canada) for PCR and library preparation according to the methods reported by Comeau et al. an…	fastq	D238_R1.fastq.gz	D238_R2.fastq.gz	5'-GTGYCAGCMGCCGCGGTAA-3'+5'-CCGYCAATTYMTTTRAGTTT-3'	nucleic acid extraction protocol	V4/V5 on 16S rRNA	commensalism	MILQ	distilled water	ZymoBIOMICS Mock Community	intestine environment	10.1016/j.advnut.2025.100499	feces	Denmark	14	1	3	24934	135	0
D239	S55	4	SRR37040326	SRP670599	new	PRJNA1416402	SAMN54963442	D239	V4-V5 16S rRNA amplicon: human infant feces	AMPLICON	METAGENOMIC	PCR	paired	ILLUMINA	Illumina MiSeq	All stool samples were processed and sequenced with 100 mg of frozen stool. DNA extraction was done with the ZymoBIOMICS MagBead-96 DNA kit (cat # D4308) and the Eppendorf epMotion liquid handler 5075t. Isolated DNA was sent to Integrated Microbiome Resource at Dalhousie University (Halifax, Nova Scotia, Canada) for PCR and library preparation according to the methods reported by Comeau et al. an…	fastq	D239_R1.fastq.gz	D239_R2.fastq.gz	5'-GTGYCAGCMGCCGCGGTAA-3'+5'-CCGYCAATTYMTTTRAGTTT-3'	nucleic acid extraction protocol	V4/V5 on 16S rRNA	commensalism	MILQ	distilled water	ZymoBIOMICS Mock Community	intestine environment	10.1016/j.advnut.2025.100499	feces	Denmark	14	1	3	27469	216	0
D24	S6	2	SRR37040325	SRP670599	new	PRJNA1416402	SAMN54963443	D24	V4-V5 16S rRNA amplicon: human infant feces	AMPLICON	METAGENOMIC	PCR	paired	ILLUMINA	Illumina MiSeq	All stool samples were processed and sequenced with 100 mg of frozen stool. DNA extraction was done with the ZymoBIOMICS MagBead-96 DNA kit (cat # D4308) and the Eppendorf epMotion liquid handler 5075t. Isolated DNA was sent to Integrated Microbiome Resource at Dalhousie University (Halifax, Nova Scotia, Canada) for PCR and library preparation according to the methods reported by Comeau et al. an…	fastq	D24_R1.fastq.gz	D24_R2.fastq.gz	5'-GTGYCAGCMGCCGCGGTAA-3'+5'-CCGYCAATTYMTTTRAGTTT-3'	nucleic acid extraction protocol	V4/V5 on 16S rRNA	commensalism	MILQ	distilled water	ZymoBIOMICS Mock Community	intestine environment	10.1016/j.advnut.2025.100499	feces	Denmark	9	1	1	13856	81	0
D243	S56	2	SRR37040324	SRP670599	new	PRJNA1416402	SAMN54963444	D243	V4-V5 16S rRNA amplicon: human infant feces	AMPLICON	METAGENOMIC	PCR	paired	ILLUMINA	Illumina MiSeq	All stool samples were processed and sequenced with 100 mg of frozen stool. DNA extraction was done with the ZymoBIOMICS MagBead-96 DNA kit (cat # D4308) and the Eppendorf epMotion liquid handler 5075t. Isolated DNA was sent to Integrated Microbiome Resource at Dalhousie University (Halifax, Nova Scotia, Canada) for PCR and library preparation according to the methods reported by Comeau et al. an…	fastq	D243_R1.fastq.gz	D243_R2.fastq.gz	5'-GTGYCAGCMGCCGCGGTAA-3'+5'-CCGYCAATTYMTTTRAGTTT-3'	nucleic acid extraction protocol	V4/V5 on 16S rRNA	commensalism	MILQ	distilled water	ZymoBIOMICS Mock Community	intestine environment	10.1016/j.advnut.2025.100499	feces	Denmark	14	1	3	38646	34	0
D244	S56	3	SRR37040323	SRP670599	new	PRJNA1416402	SAMN54963445	D244	V4-V5 16S rRNA amplicon: human infant feces	AMPLICON	METAGENOMIC	PCR	paired	ILLUMINA	Illumina MiSeq	All stool samples were processed and sequenced with 100 mg of frozen stool. DNA extraction was done with the ZymoBIOMICS MagBead-96 DNA kit (cat # D4308) and the Eppendorf epMotion liquid handler 5075t. Isolated DNA was sent to Integrated Microbiome Resource at Dalhousie University (Halifax, Nova Scotia, Canada) for PCR and library preparation according to the methods reported by Comeau et al. an…	fastq	D244_R1.fastq.gz	D244_R2.fastq.gz	5'-GTGYCAGCMGCCGCGGTAA-3'+5'-CCGYCAATTYMTTTRAGTTT-3'	nucleic acid extraction protocol	V4/V5 on 16S rRNA	commensalism	MILQ	distilled water	ZymoBIOMICS Mock Community	intestine environment	10.1016/j.advnut.2025.100499	feces	Denmark	14	1	3	18012	123	0
D245	S56	4	SRR37040322	SRP670599	new	PRJNA1416402	SAMN54963446	D245	V4-V5 16S rRNA amplicon: human infant feces	AMPLICON	METAGENOMIC	PCR	paired	ILLUMINA	Illumina MiSeq	All stool samples were processed and sequenced with 100 mg of frozen stool. DNA extraction was done with the ZymoBIOMICS MagBead-96 DNA kit (cat # D4308) and the Eppendorf epMotion liquid handler 5075t. Isolated DNA was sent to Integrated Microbiome Resource at Dalhousie University (Halifax, Nova Scotia, Canada) for PCR and library preparation according to the methods reported by Comeau et al. an…	fastq	D245_R1.fastq.gz	D245_R2.fastq.gz	5'-GTGYCAGCMGCCGCGGTAA-3'+5'-CCGYCAATTYMTTTRAGTTT-3'	nucleic acid extraction protocol	V4/V5 on 16S rRNA	commensalism	MILQ	distilled water	ZymoBIOMICS Mock Community	intestine environment	10.1016/j.advnut.2025.100499	feces	Denmark	14	1	3	24240	199	0
D247	S57	2	SRR37040321	SRP670599	new	PRJNA1416402	SAMN54963447	D247	V4-V5 16S rRNA amplicon: human infant feces	AMPLICON	METAGENOMIC	PCR	paired	ILLUMINA	Illumina MiSeq	All stool samples were processed and sequenced with 100 mg of frozen stool. DNA extraction was done with the ZymoBIOMICS MagBead-96 DNA kit (cat # D4308) and the Eppendorf epMotion liquid handler 5075t. Isolated DNA was sent to Integrated Microbiome Resource at Dalhousie University (Halifax, Nova Scotia, Canada) for PCR and library preparation according to the methods reported by Comeau et al. an…	fastq	D247_R1.fastq.gz	D247_R2.fastq.gz	5'-GTGYCAGCMGCCGCGGTAA-3'+5'-CCGYCAATTYMTTTRAGTTT-3'	nucleic acid extraction protocol	V4/V5 on 16S rRNA	commensalism	MILQ	distilled water	ZymoBIOMICS Mock Community	intestine environment	10.1016/j.advnut.2025.100499	feces	Denmark	15	1	3	69237	54	0
D248	S57	3	SRR37040320	SRP670599	new	PRJNA1416402	SAMN54963448	D248	V4-V5 16S rRNA amplicon: human infant feces	AMPLICON	METAGENOMIC	PCR	paired	ILLUMINA	Illumina MiSeq	All stool samples were processed and sequenced with 100 mg of frozen stool. DNA extraction was done with the ZymoBIOMICS MagBead-96 DNA kit (cat # D4308) and the Eppendorf epMotion liquid handler 5075t. Isolated DNA was sent to Integrated Microbiome Resource at Dalhousie University (Halifax, Nova Scotia, Canada) for PCR and library preparation according to the methods reported by Comeau et al. an…	fastq	D248_R1.fastq.gz	D248_R2.fastq.gz	5'-GTGYCAGCMGCCGCGGTAA-3'+5'-CCGYCAATTYMTTTRAGTTT-3'	nucleic acid extraction protocol	V4/V5 on 16S rRNA	commensalism	MILQ	distilled water	ZymoBIOMICS Mock Community	intestine environment	10.1016/j.advnut.2025.100499	feces	Denmark	15	1	3	75724	131	0
D249	S57	4	SRR37040318	SRP670599	new	PRJNA1416402	SAMN54963449	D249	V4-V5 16S rRNA amplicon: human infant feces	AMPLICON	METAGENOMIC	PCR	paired	ILLUMINA	Illumina MiSeq	All stool samples were processed and sequenced with 100 mg of frozen stool. DNA extraction was done with the ZymoBIOMICS MagBead-96 DNA kit (cat # D4308) and the Eppendorf epMotion liquid handler 5075t. Isolated DNA was sent to Integrated Microbiome Resource at Dalhousie University (Halifax, Nova Scotia, Canada) for PCR and library preparation according to the methods reported by Comeau et al. an…	fastq	D249_R1.fastq.gz	D249_R2.fastq.gz	5'-GTGYCAGCMGCCGCGGTAA-3'+5'-CCGYCAATTYMTTTRAGTTT-3'	nucleic acid extraction protocol	V4/V5 on 16S rRNA	commensalism	MILQ	distilled water	ZymoBIOMICS Mock Community	intestine environment	10.1016/j.advnut.2025.100499	feces	Denmark	15	1	3	33972	231	0
D25	S6	3	SRR37040317	SRP670599	new	PRJNA1416402	SAMN54963450	D25	V4-V5 16S rRNA amplicon: human infant feces	AMPLICON	METAGENOMIC	PCR	paired	ILLUMINA	Illumina MiSeq	All stool samples were processed and sequenced with 100 mg of frozen stool. DNA extraction was done with the ZymoBIOMICS MagBead-96 DNA kit (cat # D4308) and the Eppendorf epMotion liquid handler 5075t. Isolated DNA was sent to Integrated Microbiome Resource at Dalhousie University (Halifax, Nova Scotia, Canada) for PCR and library preparation according to the methods reported by Comeau et al. an…	fastq	D25_R1.fastq.gz	D25_R2.fastq.gz	5'-GTGYCAGCMGCCGCGGTAA-3'+5'-CCGYCAATTYMTTTRAGTTT-3'	nucleic acid extraction protocol	V4/V5 on 16S rRNA	commensalism	MILQ	distilled water	ZymoBIOMICS Mock Community	intestine environment	10.1016/j.advnut.2025.100499	feces	Denmark	9	1	1	19484	159	0
D250	S58	2	SRR37040245	SRP670599	new	PRJNA1416402	SAMN54963451	D250	V4-V5 16S rRNA amplicon: human infant feces	AMPLICON	METAGENOMIC	PCR	paired	ILLUMINA	Illumina MiSeq	All stool samples were processed and sequenced with 100 mg of frozen stool. DNA extraction was done with the ZymoBIOMICS MagBead-96 DNA kit (cat # D4308) and the Eppendorf epMotion liquid handler 5075t. Isolated DNA was sent to Integrated Microbiome Resource at Dalhousie University (Halifax, Nova Scotia, Canada) for PCR and library preparation according to the methods reported by Comeau et al. an…	fastq	D250_R1.fastq.gz	D250_R2.fastq.gz	5'-GTGYCAGCMGCCGCGGTAA-3'+5'-CCGYCAATTYMTTTRAGTTT-3'	nucleic acid extraction protocol	V4/V5 on 16S rRNA	commensalism	MILQ	distilled water	ZymoBIOMICS Mock Community	intestine environment	10.1016/j.advnut.2025.100499	feces	Denmark	15	1	3	22840	39	0
D251	S58	3	SRR37040244	SRP670599	new	PRJNA1416402	SAMN54963452	D251	V4-V5 16S rRNA amplicon: human infant feces	AMPLICON	METAGENOMIC	PCR	paired	ILLUMINA	Illumina MiSeq	All stool samples were processed and sequenced with 100 mg of frozen stool. DNA extraction was done with the ZymoBIOMICS MagBead-96 DNA kit (cat # D4308) and the Eppendorf epMotion liquid handler 5075t. Isolated DNA was sent to Integrated Microbiome Resource at Dalhousie University (Halifax, Nova Scotia, Canada) for PCR and library preparation according to the methods reported by Comeau et al. an…	fastq	D251_R1.fastq.gz	D251_R2.fastq.gz	5'-GTGYCAGCMGCCGCGGTAA-3'+5'-CCGYCAATTYMTTTRAGTTT-3'	nucleic acid extraction protocol	V4/V5 on 16S rRNA	commensalism	MILQ	distilled water	ZymoBIOMICS Mock Community	intestine environment	10.1016/j.advnut.2025.100499	feces	Denmark	15	1	3	16616	111	0
D252	S58	4	SRR37040243	SRP670599	new	PRJNA1416402	SAMN54963453	D252	V4-V5 16S rRNA amplicon: human infant feces	AMPLICON	METAGENOMIC	PCR	paired	ILLUMINA	Illumina MiSeq	All stool samples were processed and sequenced with 100 mg of frozen stool. DNA extraction was done with the ZymoBIOMICS MagBead-96 DNA kit (cat # D4308) and the Eppendorf epMotion liquid handler 5075t. Isolated DNA was sent to Integrated Microbiome Resource at Dalhousie University (Halifax, Nova Scotia, Canada) for PCR and library preparation according to the methods reported by Comeau et al. an…	fastq	D252_R1.fastq.gz	D252_R2.fastq.gz	5'-GTGYCAGCMGCCGCGGTAA-3'+5'-CCGYCAATTYMTTTRAGTTT-3'	nucleic acid extraction protocol	V4/V5 on 16S rRNA	commensalism	MILQ	distilled water	ZymoBIOMICS Mock Community	intestine environment	10.1016/j.advnut.2025.100499	feces	Denmark	15	1	3	26774	188	0
D253	S59	2	SRR37040242	SRP670599	new	PRJNA1416402	SAMN54963454	D253	V4-V5 16S rRNA amplicon: human infant feces	AMPLICON	METAGENOMIC	PCR	paired	ILLUMINA	Illumina MiSeq	All stool samples were processed and sequenced with 100 mg of frozen stool. DNA extraction was done with the ZymoBIOMICS MagBead-96 DNA kit (cat # D4308) and the Eppendorf epMotion liquid handler 5075t. Isolated DNA was sent to Integrated Microbiome Resource at Dalhousie University (Halifax, Nova Scotia, Canada) for PCR and library preparation according to the methods reported by Comeau et al. an…	fastq	D253_R1.fastq.gz	D253_R2.fastq.gz	5'-GTGYCAGCMGCCGCGGTAA-3'+5'-CCGYCAATTYMTTTRAGTTT-3'	nucleic acid extraction protocol	V4/V5 on 16S rRNA	commensalism	MILQ	distilled water	ZymoBIOMICS Mock Community	intestine environment	10.1016/j.advnut.2025.100499	feces	Denmark	15	1	3	34801	93	0
D254	S59	3	SRR37040241	SRP670599	new	PRJNA1416402	SAMN54963455	D254	V4-V5 16S rRNA amplicon: human infant feces	AMPLICON	METAGENOMIC	PCR	paired	ILLUMINA	Illumina MiSeq	All stool samples were processed and sequenced with 100 mg of frozen stool. DNA extraction was done with the ZymoBIOMICS MagBead-96 DNA kit (cat # D4308) and the Eppendorf epMotion liquid handler 5075t. Isolated DNA was sent to Integrated Microbiome Resource at Dalhousie University (Halifax, Nova Scotia, Canada) for PCR and library preparation according to the methods reported by Comeau et al. an…	fastq	D254_R1.fastq.gz	D254_R2.fastq.gz	5'-GTGYCAGCMGCCGCGGTAA-3'+5'-CCGYCAATTYMTTTRAGTTT-3'	nucleic acid extraction protocol	V4/V5 on 16S rRNA	commensalism	MILQ	distilled water	ZymoBIOMICS Mock Community	intestine environment	10.1016/j.advnut.2025.100499	feces	Denmark	15	1	3	20627	172	0
D255	S59	4	SRR37040240	SRP670599	new	PRJNA1416402	SAMN54963456	D255	V4-V5 16S rRNA amplicon: human infant feces	AMPLICON	METAGENOMIC	PCR	paired	ILLUMINA	Illumina MiSeq	All stool samples were processed and sequenced with 100 mg of frozen stool. DNA extraction was done with the ZymoBIOMICS MagBead-96 DNA kit (cat # D4308) and the Eppendorf epMotion liquid handler 5075t. Isolated DNA was sent to Integrated Microbiome Resource at Dalhousie University (Halifax, Nova Scotia, Canada) for PCR and library preparation according to the methods reported by Comeau et al. an…	fastq	D255_R1.fastq.gz	D255_R2.fastq.gz	5'-GTGYCAGCMGCCGCGGTAA-3'+5'-CCGYCAATTYMTTTRAGTTT-3'	nucleic acid extraction protocol	V4/V5 on 16S rRNA	commensalism	MILQ	distilled water	ZymoBIOMICS Mock Community	intestine environment	10.1016/j.advnut.2025.100499	feces	Denmark	15	1	3	13757	248	0
D26	S6	4	SRR37040239	SRP670599	new	PRJNA1416402	SAMN54963457	D26	V4-V5 16S rRNA amplicon: human infant feces	AMPLICON	METAGENOMIC	PCR	paired	ILLUMINA	Illumina MiSeq	All stool samples were processed and sequenced with 100 mg of frozen stool. DNA extraction was done with the ZymoBIOMICS MagBead-96 DNA kit (cat # D4308) and the Eppendorf epMotion liquid handler 5075t. Isolated DNA was sent to Integrated Microbiome Resource at Dalhousie University (Halifax, Nova Scotia, Canada) for PCR and library preparation according to the methods reported by Comeau et al. an…	fastq	D26_R1.fastq.gz	D26_R2.fastq.gz	5'-GTGYCAGCMGCCGCGGTAA-3'+5'-CCGYCAATTYMTTTRAGTTT-3'	nucleic acid extraction protocol	V4/V5 on 16S rRNA	commensalism	MILQ	distilled water	ZymoBIOMICS Mock Community	intestine environment	10.1016/j.advnut.2025.100499	feces	Denmark	9	1	1	11282	236	0
D262	S61	2	SRR37040238	SRP670599	new	PRJNA1416402	SAMN54963458	D262	V4-V5 16S rRNA amplicon: human infant feces	AMPLICON	METAGENOMIC	PCR	paired	ILLUMINA	Illumina MiSeq	All stool samples were processed and sequenced with 100 mg of frozen stool. DNA extraction was done with the ZymoBIOMICS MagBead-96 DNA kit (cat # D4308) and the Eppendorf epMotion liquid handler 5075t. Isolated DNA was sent to Integrated Microbiome Resource at Dalhousie University (Halifax, Nova Scotia, Canada) for PCR and library preparation according to the methods reported by Comeau et al. an…	fastq	D262_R1.fastq.gz	D262_R2.fastq.gz	5'-GTGYCAGCMGCCGCGGTAA-3'+5'-CCGYCAATTYMTTTRAGTTT-3'	nucleic acid extraction protocol	V4/V5 on 16S rRNA	commensalism	MILQ	distilled water	ZymoBIOMICS Mock Community	intestine environment	10.1016/j.advnut.2025.100499	feces	Denmark	15	1	3	17377	85	0
D263	S61	3	SRR37040236	SRP670599	new	PRJNA1416402	SAMN54963459	D263	V4-V5 16S rRNA amplicon: human infant feces	AMPLICON	METAGENOMIC	PCR	paired	ILLUMINA	Illumina MiSeq	All stool samples were processed and sequenced with 100 mg of frozen stool. DNA extraction was done with the ZymoBIOMICS MagBead-96 DNA kit (cat # D4308) and the Eppendorf epMotion liquid handler 5075t. Isolated DNA was sent to Integrated Microbiome Resource at Dalhousie University (Halifax, Nova Scotia, Canada) for PCR and library preparation according to the methods reported by Comeau et al. an…	fastq	D263_R1.fastq.gz	D263_R2.fastq.gz	5'-GTGYCAGCMGCCGCGGTAA-3'+5'-CCGYCAATTYMTTTRAGTTT-3'	nucleic acid extraction protocol	V4/V5 on 16S rRNA	commensalism	MILQ	distilled water	ZymoBIOMICS Mock Community	intestine environment	10.1016/j.advnut.2025.100499	feces	Denmark	15	1	3	12326	160	0
D264	S61	4	SRR37040235	SRP670599	new	PRJNA1416402	SAMN54963460	D264	V4-V5 16S rRNA amplicon: human infant feces	AMPLICON	METAGENOMIC	PCR	paired	ILLUMINA	Illumina MiSeq	All stool samples were processed and sequenced with 100 mg of frozen stool. DNA extraction was done with the ZymoBIOMICS MagBead-96 DNA kit (cat # D4308) and the Eppendorf epMotion liquid handler 5075t. Isolated DNA was sent to Integrated Microbiome Resource at Dalhousie University (Halifax, Nova Scotia, Canada) for PCR and library preparation according to the methods reported by Comeau et al. an…	fastq	D264_R1.fastq.gz	D264_R2.fastq.gz	5'-GTGYCAGCMGCCGCGGTAA-3'+5'-CCGYCAATTYMTTTRAGTTT-3'	nucleic acid extraction protocol	V4/V5 on 16S rRNA	commensalism	MILQ	distilled water	ZymoBIOMICS Mock Community	intestine environment	10.1016/j.advnut.2025.100499	feces	Denmark	15	1	3	52484	214	0
D266	S62	2	SRR37040234	SRP670599	new	PRJNA1416402	SAMN54963461	D266	V4-V5 16S rRNA amplicon: human infant feces	AMPLICON	METAGENOMIC	PCR	paired	ILLUMINA	Illumina MiSeq	All stool samples were processed and sequenced with 100 mg of frozen stool. DNA extraction was done with the ZymoBIOMICS MagBead-96 DNA kit (cat # D4308) and the Eppendorf epMotion liquid handler 5075t. Isolated DNA was sent to Integrated Microbiome Resource at Dalhousie University (Halifax, Nova Scotia, Canada) for PCR and library preparation according to the methods reported by Comeau et al. an…	fastq	D266_R1.fastq.gz	D266_R2.fastq.gz	5'-GTGYCAGCMGCCGCGGTAA-3'+5'-CCGYCAATTYMTTTRAGTTT-3'	nucleic acid extraction protocol	V4/V5 on 16S rRNA	commensalism	MILQ	distilled water	ZymoBIOMICS Mock Community	intestine environment	10.1016/j.advnut.2025.100499	feces	Denmark	15	1	3	13125	32	0
D267	S62	3	SRR37040233	SRP670599	new	PRJNA1416402	SAMN54963462	D267	V4-V5 16S rRNA amplicon: human infant feces	AMPLICON	METAGENOMIC	PCR	paired	ILLUMINA	Illumina MiSeq	All stool samples were processed and sequenced with 100 mg of frozen stool. DNA extraction was done with the ZymoBIOMICS MagBead-96 DNA kit (cat # D4308) and the Eppendorf epMotion liquid handler 5075t. Isolated DNA was sent to Integrated Microbiome Resource at Dalhousie University (Halifax, Nova Scotia, Canada) for PCR and library preparation according to the methods reported by Comeau et al. an…	fastq	D267_R1.fastq.gz	D267_R2.fastq.gz	5'-GTGYCAGCMGCCGCGGTAA-3'+5'-CCGYCAATTYMTTTRAGTTT-3'	nucleic acid extraction protocol	V4/V5 on 16S rRNA	commensalism	MILQ	distilled water	ZymoBIOMICS Mock Community	intestine environment	10.1016/j.advnut.2025.100499	feces	Denmark	15	1	3	19957	116	0
D268	S62	4	SRR37040232	SRP670599	new	PRJNA1416402	SAMN54963463	D268	V4-V5 16S rRNA amplicon: human infant feces	AMPLICON	METAGENOMIC	PCR	paired	ILLUMINA	Illumina MiSeq	All stool samples were processed and sequenced with 100 mg of frozen stool. DNA extraction was done with the ZymoBIOMICS MagBead-96 DNA kit (cat # D4308) and the Eppendorf epMotion liquid handler 5075t. Isolated DNA was sent to Integrated Microbiome Resource at Dalhousie University (Halifax, Nova Scotia, Canada) for PCR and library preparation according to the methods reported by Comeau et al. an…	fastq	D268_R1.fastq.gz	D268_R2.fastq.gz	5'-GTGYCAGCMGCCGCGGTAA-3'+5'-CCGYCAATTYMTTTRAGTTT-3'	nucleic acid extraction protocol	V4/V5 on 16S rRNA	commensalism	MILQ	distilled water	ZymoBIOMICS Mock Community	intestine environment	10.1016/j.advnut.2025.100499	feces	Denmark	15	1	3	13433	199	0
D272	S63	2	SRR37040231	SRP670599	new	PRJNA1416402	SAMN54963464	D272	V4-V5 16S rRNA amplicon: human infant feces	AMPLICON	METAGENOMIC	PCR	paired	ILLUMINA	Illumina MiSeq	All stool samples were processed and sequenced with 100 mg of frozen stool. DNA extraction was done with the ZymoBIOMICS MagBead-96 DNA kit (cat # D4308) and the Eppendorf epMotion liquid handler 5075t. Isolated DNA was sent to Integrated Microbiome Resource at Dalhousie University (Halifax, Nova Scotia, Canada) for PCR and library preparation according to the methods reported by Comeau et al. an…	fastq	D272_R1.fastq.gz	D272_R2.fastq.gz	5'-GTGYCAGCMGCCGCGGTAA-3'+5'-CCGYCAATTYMTTTRAGTTT-3'	nucleic acid extraction protocol	V4/V5 on 16S rRNA	commensalism	MILQ	distilled water	ZymoBIOMICS Mock Community	intestine environment	10.1016/j.advnut.2025.100499	feces	Denmark	15	1	3	19460	25	0
D273	S63	3	SRR37040230	SRP670599	new	PRJNA1416402	SAMN54963465	D273	V4-V5 16S rRNA amplicon: human infant feces	AMPLICON	METAGENOMIC	PCR	paired	ILLUMINA	Illumina MiSeq	All stool samples were processed and sequenced with 100 mg of frozen stool. DNA extraction was done with the ZymoBIOMICS MagBead-96 DNA kit (cat # D4308) and the Eppendorf epMotion liquid handler 5075t. Isolated DNA was sent to Integrated Microbiome Resource at Dalhousie University (Halifax, Nova Scotia, Canada) for PCR and library preparation according to the methods reported by Comeau et al. an…	fastq	D273_R1.fastq.gz	D273_R2.fastq.gz	5'-GTGYCAGCMGCCGCGGTAA-3'+5'-CCGYCAATTYMTTTRAGTTT-3'	nucleic acid extraction protocol	V4/V5 on 16S rRNA	commensalism	MILQ	distilled water	ZymoBIOMICS Mock Community	intestine environment	10.1016/j.advnut.2025.100499	feces	Denmark	15	1	3	25648	103	0
D274	S63	4	SRR37040197	SRP670599	new	PRJNA1416402	SAMN54963466	D274	V4-V5 16S rRNA amplicon: human infant feces	AMPLICON	METAGENOMIC	PCR	paired	ILLUMINA	Illumina MiSeq	All stool samples were processed and sequenced with 100 mg of frozen stool. DNA extraction was done with the ZymoBIOMICS MagBead-96 DNA kit (cat # D4308) and the Eppendorf epMotion liquid handler 5075t. Isolated DNA was sent to Integrated Microbiome Resource at Dalhousie University (Halifax, Nova Scotia, Canada) for PCR and library preparation according to the methods reported by Comeau et al. an…	fastq	D274_R1.fastq.gz	D274_R2.fastq.gz	5'-GTGYCAGCMGCCGCGGTAA-3'+5'-CCGYCAATTYMTTTRAGTTT-3'	nucleic acid extraction protocol	V4/V5 on 16S rRNA	commensalism	MILQ	distilled water	ZymoBIOMICS Mock Community	intestine environment	10.1016/j.advnut.2025.100499	feces	Denmark	15	1	3	47023	183	0
D275	S64	2	SRR37040196	SRP670599	new	PRJNA1416402	SAMN54963467	D275	V4-V5 16S rRNA amplicon: human infant feces	AMPLICON	METAGENOMIC	PCR	paired	ILLUMINA	Illumina MiSeq	All stool samples were processed and sequenced with 100 mg of frozen stool. DNA extraction was done with the ZymoBIOMICS MagBead-96 DNA kit (cat # D4308) and the Eppendorf epMotion liquid handler 5075t. Isolated DNA was sent to Integrated Microbiome Resource at Dalhousie University (Halifax, Nova Scotia, Canada) for PCR and library preparation according to the methods reported by Comeau et al. an…	fastq	D275_R1.fastq.gz	D275_R2.fastq.gz	5'-GTGYCAGCMGCCGCGGTAA-3'+5'-CCGYCAATTYMTTTRAGTTT-3'	nucleic acid extraction protocol	V4/V5 on 16S rRNA	commensalism	MILQ	distilled water	ZymoBIOMICS Mock Community	intestine environment	10.1016/j.advnut.2025.100499	feces	Denmark	15	1	3	29757	72	0
D276	S64	3	SRR37040195	SRP670599	new	PRJNA1416402	SAMN54963468	D276	V4-V5 16S rRNA amplicon: human infant feces	AMPLICON	METAGENOMIC	PCR	paired	ILLUMINA	Illumina MiSeq	All stool samples were processed and sequenced with 100 mg of frozen stool. DNA extraction was done with the ZymoBIOMICS MagBead-96 DNA kit (cat # D4308) and the Eppendorf epMotion liquid handler 5075t. Isolated DNA was sent to Integrated Microbiome Resource at Dalhousie University (Halifax, Nova Scotia, Canada) for PCR and library preparation according to the methods reported by Comeau et al. an…	fastq	D276_R1.fastq.gz	D276_R2.fastq.gz	5'-GTGYCAGCMGCCGCGGTAA-3'+5'-CCGYCAATTYMTTTRAGTTT-3'	nucleic acid extraction protocol	V4/V5 on 16S rRNA	commensalism	MILQ	distilled water	ZymoBIOMICS Mock Community	intestine environment	10.1016/j.advnut.2025.100499	feces	Denmark	15	1	3	11421	149	0
D277	S64	4	SRR37040193	SRP670599	new	PRJNA1416402	SAMN54963469	D277	V4-V5 16S rRNA amplicon: human infant feces	AMPLICON	METAGENOMIC	PCR	paired	ILLUMINA	Illumina MiSeq	All stool samples were processed and sequenced with 100 mg of frozen stool. DNA extraction was done with the ZymoBIOMICS MagBead-96 DNA kit (cat # D4308) and the Eppendorf epMotion liquid handler 5075t. Isolated DNA was sent to Integrated Microbiome Resource at Dalhousie University (Halifax, Nova Scotia, Canada) for PCR and library preparation according to the methods reported by Comeau et al. an…	fastq	D277_R1.fastq.gz	D277_R2.fastq.gz	5'-GTGYCAGCMGCCGCGGTAA-3'+5'-CCGYCAATTYMTTTRAGTTT-3'	nucleic acid extraction protocol	V4/V5 on 16S rRNA	commensalism	MILQ	distilled water	ZymoBIOMICS Mock Community	intestine environment	10.1016/j.advnut.2025.100499	feces	Denmark	15	1	3	17252	219	0
D278	S65	2	SRR37040192	SRP670599	new	PRJNA1416402	SAMN54963470	D278	V4-V5 16S rRNA amplicon: human infant feces	AMPLICON	METAGENOMIC	PCR	paired	ILLUMINA	Illumina MiSeq	All stool samples were processed and sequenced with 100 mg of frozen stool. DNA extraction was done with the ZymoBIOMICS MagBead-96 DNA kit (cat # D4308) and the Eppendorf epMotion liquid handler 5075t. Isolated DNA was sent to Integrated Microbiome Resource at Dalhousie University (Halifax, Nova Scotia, Canada) for PCR and library preparation according to the methods reported by Comeau et al. an…	fastq	D278_R1.fastq.gz	D278_R2.fastq.gz	5'-GTGYCAGCMGCCGCGGTAA-3'+5'-CCGYCAATTYMTTTRAGTTT-3'	nucleic acid extraction protocol	V4/V5 on 16S rRNA	commensalism	MILQ	distilled water	ZymoBIOMICS Mock Community	intestine environment	10.1016/j.advnut.2025.100499	feces	Denmark	15	1	3	47943	44	0
D279	S65	3	SRR37040191	SRP670599	new	PRJNA1416402	SAMN54963471	D279	V4-V5 16S rRNA amplicon: human infant feces	AMPLICON	METAGENOMIC	PCR	paired	ILLUMINA	Illumina MiSeq	All stool samples were processed and sequenced with 100 mg of frozen stool. DNA extraction was done with the ZymoBIOMICS MagBead-96 DNA kit (cat # D4308) and the Eppendorf epMotion liquid handler 5075t. Isolated DNA was sent to Integrated Microbiome Resource at Dalhousie University (Halifax, Nova Scotia, Canada) for PCR and library preparation according to the methods reported by Comeau et al. an…	fastq	D279_R1.fastq.gz	D279_R2.fastq.gz	5'-GTGYCAGCMGCCGCGGTAA-3'+5'-CCGYCAATTYMTTTRAGTTT-3'	nucleic acid extraction protocol	V4/V5 on 16S rRNA	commensalism	MILQ	distilled water	ZymoBIOMICS Mock Community	intestine environment	10.1016/j.advnut.2025.100499	feces	Denmark	15	1	3	12202	140	0
D280	S65	4	SRR37040190	SRP670599	new	PRJNA1416402	SAMN54963472	D280	V4-V5 16S rRNA amplicon: human infant feces	AMPLICON	METAGENOMIC	PCR	paired	ILLUMINA	Illumina MiSeq	All stool samples were processed and sequenced with 100 mg of frozen stool. DNA extraction was done with the ZymoBIOMICS MagBead-96 DNA kit (cat # D4308) and the Eppendorf epMotion liquid handler 5075t. Isolated DNA was sent to Integrated Microbiome Resource at Dalhousie University (Halifax, Nova Scotia, Canada) for PCR and library preparation according to the methods reported by Comeau et al. an…	fastq	D280_R1.fastq.gz	D280_R2.fastq.gz	5'-GTGYCAGCMGCCGCGGTAA-3'+5'-CCGYCAATTYMTTTRAGTTT-3'	nucleic acid extraction protocol	V4/V5 on 16S rRNA	commensalism	MILQ	distilled water	ZymoBIOMICS Mock Community	intestine environment	10.1016/j.advnut.2025.100499	feces	Denmark	15	1	3	28951	193	0
D281	S66	2	SRR37040189	SRP670599	new	PRJNA1416402	SAMN54963473	D281	V4-V5 16S rRNA amplicon: human infant feces	AMPLICON	METAGENOMIC	PCR	paired	ILLUMINA	Illumina MiSeq	All stool samples were processed and sequenced with 100 mg of frozen stool. DNA extraction was done with the ZymoBIOMICS MagBead-96 DNA kit (cat # D4308) and the Eppendorf epMotion liquid handler 5075t. Isolated DNA was sent to Integrated Microbiome Resource at Dalhousie University (Halifax, Nova Scotia, Canada) for PCR and library preparation according to the methods reported by Comeau et al. an…	fastq	D281_R1.fastq.gz	D281_R2.fastq.gz	5'-GTGYCAGCMGCCGCGGTAA-3'+5'-CCGYCAATTYMTTTRAGTTT-3'	nucleic acid extraction protocol	V4/V5 on 16S rRNA	commensalism	MILQ	distilled water	ZymoBIOMICS Mock Community	intestine environment	10.1016/j.advnut.2025.100499	feces	Denmark	15	1	3	123521	57	0
D282	S66	3	SRR37040188	SRP670599	new	PRJNA1416402	SAMN54963474	D282	V4-V5 16S rRNA amplicon: human infant feces	AMPLICON	METAGENOMIC	PCR	paired	ILLUMINA	Illumina MiSeq	All stool samples were processed and sequenced with 100 mg of frozen stool. DNA extraction was done with the ZymoBIOMICS MagBead-96 DNA kit (cat # D4308) and the Eppendorf epMotion liquid handler 5075t. Isolated DNA was sent to Integrated Microbiome Resource at Dalhousie University (Halifax, Nova Scotia, Canada) for PCR and library preparation according to the methods reported by Comeau et al. an…	fastq	D282_R1.fastq.gz	D282_R2.fastq.gz	5'-GTGYCAGCMGCCGCGGTAA-3'+5'-CCGYCAATTYMTTTRAGTTT-3'	nucleic acid extraction protocol	V4/V5 on 16S rRNA	commensalism	MILQ	distilled water	ZymoBIOMICS Mock Community	intestine environment	10.1016/j.advnut.2025.100499	feces	Denmark	15	1	3	46076	135	0
D283	S66	4	SRR37040187	SRP670599	new	PRJNA1416402	SAMN54963475	D283	V4-V5 16S rRNA amplicon: human infant feces	AMPLICON	METAGENOMIC	PCR	paired	ILLUMINA	Illumina MiSeq	All stool samples were processed and sequenced with 100 mg of frozen stool. DNA extraction was done with the ZymoBIOMICS MagBead-96 DNA kit (cat # D4308) and the Eppendorf epMotion liquid handler 5075t. Isolated DNA was sent to Integrated Microbiome Resource at Dalhousie University (Halifax, Nova Scotia, Canada) for PCR and library preparation according to the methods reported by Comeau et al. an…	fastq	D283_R1.fastq.gz	D283_R2.fastq.gz	5'-GTGYCAGCMGCCGCGGTAA-3'+5'-CCGYCAATTYMTTTRAGTTT-3'	nucleic acid extraction protocol	V4/V5 on 16S rRNA	commensalism	MILQ	distilled water	ZymoBIOMICS Mock Community	intestine environment	10.1016/j.advnut.2025.100499	feces	Denmark	15	1	3	37191	202	0
D284	S67	2	SRR37040186	SRP670599	new	PRJNA1416402	SAMN54963476	D284	V4-V5 16S rRNA amplicon: human infant feces	AMPLICON	METAGENOMIC	PCR	paired	ILLUMINA	Illumina MiSeq	All stool samples were processed and sequenced with 100 mg of frozen stool. DNA extraction was done with the ZymoBIOMICS MagBead-96 DNA kit (cat # D4308) and the Eppendorf epMotion liquid handler 5075t. Isolated DNA was sent to Integrated Microbiome Resource at Dalhousie University (Halifax, Nova Scotia, Canada) for PCR and library preparation according to the methods reported by Comeau et al. an…	fastq	D284_R1.fastq.gz	D284_R2.fastq.gz	5'-GTGYCAGCMGCCGCGGTAA-3'+5'-CCGYCAATTYMTTTRAGTTT-3'	nucleic acid extraction protocol	V4/V5 on 16S rRNA	commensalism	MILQ	distilled water	ZymoBIOMICS Mock Community	intestine environment	10.1016/j.advnut.2025.100499	feces	Denmark	15	1	3	82115	39	0
D285	S67	3	SRR37040185	SRP670599	new	PRJNA1416402	SAMN54963477	D285	V4-V5 16S rRNA amplicon: human infant feces	AMPLICON	METAGENOMIC	PCR	paired	ILLUMINA	Illumina MiSeq	All stool samples were processed and sequenced with 100 mg of frozen stool. DNA extraction was done with the ZymoBIOMICS MagBead-96 DNA kit (cat # D4308) and the Eppendorf epMotion liquid handler 5075t. Isolated DNA was sent to Integrated Microbiome Resource at Dalhousie University (Halifax, Nova Scotia, Canada) for PCR and library preparation according to the methods reported by Comeau et al. an…	fastq	D285_R1.fastq.gz	D285_R2.fastq.gz	5'-GTGYCAGCMGCCGCGGTAA-3'+5'-CCGYCAATTYMTTTRAGTTT-3'	nucleic acid extraction protocol	V4/V5 on 16S rRNA	commensalism	MILQ	distilled water	ZymoBIOMICS Mock Community	intestine environment	10.1016/j.advnut.2025.100499	feces	Denmark	15	1	3	36037	109	0
D286	S67	4	SRR37040184	SRP670599	new	PRJNA1416402	SAMN54963478	D286	V4-V5 16S rRNA amplicon: human infant feces	AMPLICON	METAGENOMIC	PCR	paired	ILLUMINA	Illumina MiSeq	All stool samples were processed and sequenced with 100 mg of frozen stool. DNA extraction was done with the ZymoBIOMICS MagBead-96 DNA kit (cat # D4308) and the Eppendorf epMotion liquid handler 5075t. Isolated DNA was sent to Integrated Microbiome Resource at Dalhousie University (Halifax, Nova Scotia, Canada) for PCR and library preparation according to the methods reported by Comeau et al. an…	fastq	D286_R1.fastq.gz	D286_R2.fastq.gz	5'-GTGYCAGCMGCCGCGGTAA-3'+5'-CCGYCAATTYMTTTRAGTTT-3'	nucleic acid extraction protocol	V4/V5 on 16S rRNA	commensalism	MILQ	distilled water	ZymoBIOMICS Mock Community	intestine environment	10.1016/j.advnut.2025.100499	feces	Denmark	15	1	3	57012	185	0
D289	S68	2	SRR37040182	SRP670599	new	PRJNA1416402	SAMN54963479	D289	V4-V5 16S rRNA amplicon: human infant feces	AMPLICON	METAGENOMIC	PCR	paired	ILLUMINA	Illumina MiSeq	All stool samples were processed and sequenced with 100 mg of frozen stool. DNA extraction was done with the ZymoBIOMICS MagBead-96 DNA kit (cat # D4308) and the Eppendorf epMotion liquid handler 5075t. Isolated DNA was sent to Integrated Microbiome Resource at Dalhousie University (Halifax, Nova Scotia, Canada) for PCR and library preparation according to the methods reported by Comeau et al. an…	fastq	D289_R1.fastq.gz	D289_R2.fastq.gz	5'-GTGYCAGCMGCCGCGGTAA-3'+5'-CCGYCAATTYMTTTRAGTTT-3'	nucleic acid extraction protocol	V4/V5 on 16S rRNA	commensalism	MILQ	distilled water	ZymoBIOMICS Mock Community	intestine environment	10.1016/j.advnut.2025.100499	feces	Denmark	24	1	4	13959	51	0
D290	S68	3	SRR37040300	SRP670599	new	PRJNA1416402	SAMN54963480	D290	V4-V5 16S rRNA amplicon: human infant feces	AMPLICON	METAGENOMIC	PCR	paired	ILLUMINA	Illumina MiSeq	All stool samples were processed and sequenced with 100 mg of frozen stool. DNA extraction was done with the ZymoBIOMICS MagBead-96 DNA kit (cat # D4308) and the Eppendorf epMotion liquid handler 5075t. Isolated DNA was sent to Integrated Microbiome Resource at Dalhousie University (Halifax, Nova Scotia, Canada) for PCR and library preparation according to the methods reported by Comeau et al. an…	fastq	D290_R1.fastq.gz	D290_R2.fastq.gz	5'-GTGYCAGCMGCCGCGGTAA-3'+5'-CCGYCAATTYMTTTRAGTTT-3'	nucleic acid extraction protocol	V4/V5 on 16S rRNA	commensalism	MILQ	distilled water	ZymoBIOMICS Mock Community	intestine environment	10.1016/j.advnut.2025.100499	feces	Denmark	15	1	4	12793	127	0
D291	S68	4	SRR37040299	SRP670599	new	PRJNA1416402	SAMN54963481	D291	V4-V5 16S rRNA amplicon: human infant feces	AMPLICON	METAGENOMIC	PCR	paired	ILLUMINA	Illumina MiSeq	All stool samples were processed and sequenced with 100 mg of frozen stool. DNA extraction was done with the ZymoBIOMICS MagBead-96 DNA kit (cat # D4308) and the Eppendorf epMotion liquid handler 5075t. Isolated DNA was sent to Integrated Microbiome Resource at Dalhousie University (Halifax, Nova Scotia, Canada) for PCR and library preparation according to the methods reported by Comeau et al. an…	fastq	D291_R1.fastq.gz	D291_R2.fastq.gz	5'-GTGYCAGCMGCCGCGGTAA-3'+5'-CCGYCAATTYMTTTRAGTTT-3'	nucleic acid extraction protocol	V4/V5 on 16S rRNA	commensalism	MILQ	distilled water	ZymoBIOMICS Mock Community	intestine environment	10.1016/j.advnut.2025.100499	feces	Denmark	15	1	4	19230	229	0
D296	S69	2	SRR37040298	SRP670599	new	PRJNA1416402	SAMN54963482	D296	V4-V5 16S rRNA amplicon: human infant feces	AMPLICON	METAGENOMIC	PCR	paired	ILLUMINA	Illumina MiSeq	All stool samples were processed and sequenced with 100 mg of frozen stool. DNA extraction was done with the ZymoBIOMICS MagBead-96 DNA kit (cat # D4308) and the Eppendorf epMotion liquid handler 5075t. Isolated DNA was sent to Integrated Microbiome Resource at Dalhousie University (Halifax, Nova Scotia, Canada) for PCR and library preparation according to the methods reported by Comeau et al. an…	fastq	D296_R1.fastq.gz	D296_R2.fastq.gz	5'-GTGYCAGCMGCCGCGGTAA-3'+5'-CCGYCAATTYMTTTRAGTTT-3'	nucleic acid extraction protocol	V4/V5 on 16S rRNA	commensalism	MILQ	distilled water	ZymoBIOMICS Mock Community	intestine environment	10.1016/j.advnut.2025.100499	feces	Denmark	16	1	4	35900	34	0
D297	S69	3	SRR37040297	SRP670599	new	PRJNA1416402	SAMN54963483	D297	V4-V5 16S rRNA amplicon: human infant feces	AMPLICON	METAGENOMIC	PCR	paired	ILLUMINA	Illumina MiSeq	All stool samples were processed and sequenced with 100 mg of frozen stool. DNA extraction was done with the ZymoBIOMICS MagBead-96 DNA kit (cat # D4308) and the Eppendorf epMotion liquid handler 5075t. Isolated DNA was sent to Integrated Microbiome Resource at Dalhousie University (Halifax, Nova Scotia, Canada) for PCR and library preparation according to the methods reported by Comeau et al. an…	fastq	D297_R1.fastq.gz	D297_R2.fastq.gz	5'-GTGYCAGCMGCCGCGGTAA-3'+5'-CCGYCAATTYMTTTRAGTTT-3'	nucleic acid extraction protocol	V4/V5 on 16S rRNA	commensalism	MILQ	distilled water	ZymoBIOMICS Mock Community	intestine environment	10.1016/j.advnut.2025.100499	feces	Denmark	16	1	4	25020	111	0
D298	S69	4	SRR37040296	SRP670599	new	PRJNA1416402	SAMN54963484	D298	V4-V5 16S rRNA amplicon: human infant feces	AMPLICON	METAGENOMIC	PCR	paired	ILLUMINA	Illumina MiSeq	All stool samples were processed and sequenced with 100 mg of frozen stool. DNA extraction was done with the ZymoBIOMICS MagBead-96 DNA kit (cat # D4308) and the Eppendorf epMotion liquid handler 5075t. Isolated DNA was sent to Integrated Microbiome Resource at Dalhousie University (Halifax, Nova Scotia, Canada) for PCR and library preparation according to the methods reported by Comeau et al. an…	fastq	D298_R1.fastq.gz	D298_R2.fastq.gz	5'-GTGYCAGCMGCCGCGGTAA-3'+5'-CCGYCAATTYMTTTRAGTTT-3'	nucleic acid extraction protocol	V4/V5 on 16S rRNA	commensalism	MILQ	distilled water	ZymoBIOMICS Mock Community	intestine environment	10.1016/j.advnut.2025.100499	feces	Denmark	16	1	4	23739	187	0
D299	S70	2	SRR37040295	SRP670599	new	PRJNA1416402	SAMN54963485	D299	V4-V5 16S rRNA amplicon: human infant feces	AMPLICON	METAGENOMIC	PCR	paired	ILLUMINA	Illumina MiSeq	All stool samples were processed and sequenced with 100 mg of frozen stool. DNA extraction was done with the ZymoBIOMICS MagBead-96 DNA kit (cat # D4308) and the Eppendorf epMotion liquid handler 5075t. Isolated DNA was sent to Integrated Microbiome Resource at Dalhousie University (Halifax, Nova Scotia, Canada) for PCR and library preparation according to the methods reported by Comeau et al. an…	fastq	D299_R1.fastq.gz	D299_R2.fastq.gz	5'-GTGYCAGCMGCCGCGGTAA-3'+5'-CCGYCAATTYMTTTRAGTTT-3'	nucleic acid extraction protocol	V4/V5 on 16S rRNA	commensalism	MILQ	distilled water	ZymoBIOMICS Mock Community	intestine environment	10.1016/j.advnut.2025.100499	feces	Denmark	16	1	4	31807	90	0
D3	S1	2	SRR37040294	SRP670599	new	PRJNA1416402	SAMN54963486	D3	V4-V5 16S rRNA amplicon: human infant feces	AMPLICON	METAGENOMIC	PCR	paired	ILLUMINA	Illumina MiSeq	All stool samples were processed and sequenced with 100 mg of frozen stool. DNA extraction was done with the ZymoBIOMICS MagBead-96 DNA kit (cat # D4308) and the Eppendorf epMotion liquid handler 5075t. Isolated DNA was sent to Integrated Microbiome Resource at Dalhousie University (Halifax, Nova Scotia, Canada) for PCR and library preparation according to the methods reported by Comeau et al. an…	fastq	D3_R1.fastq.gz	D3_R2.fastq.gz	5'-GTGYCAGCMGCCGCGGTAA-3'+5'-CCGYCAATTYMTTTRAGTTT-3'	nucleic acid extraction protocol	V4/V5 on 16S rRNA	commensalism	MILQ	distilled water	ZymoBIOMICS Mock Community	intestine environment	10.1016/j.advnut.2025.100499	feces	Denmark	9	1	1	15334	88	2
D300	S70	3	SRR37040293	SRP670599	new	PRJNA1416402	SAMN54963487	D300	V4-V5 16S rRNA amplicon: human infant feces	AMPLICON	METAGENOMIC	PCR	paired	ILLUMINA	Illumina MiSeq	All stool samples were processed and sequenced with 100 mg of frozen stool. DNA extraction was done with the ZymoBIOMICS MagBead-96 DNA kit (cat # D4308) and the Eppendorf epMotion liquid handler 5075t. Isolated DNA was sent to Integrated Microbiome Resource at Dalhousie University (Halifax, Nova Scotia, Canada) for PCR and library preparation according to the methods reported by Comeau et al. an…	fastq	D300_R1.fastq.gz	D300_R2.fastq.gz	5'-GTGYCAGCMGCCGCGGTAA-3'+5'-CCGYCAATTYMTTTRAGTTT-3'	nucleic acid extraction protocol	V4/V5 on 16S rRNA	commensalism	MILQ	distilled water	ZymoBIOMICS Mock Community	intestine environment	10.1016/j.advnut.2025.100499	feces	Denmark	16	1	4	20040	170	0
D301	S70	4	SRR37040292	SRP670599	new	PRJNA1416402	SAMN54963488	D301	V4-V5 16S rRNA amplicon: human infant feces	AMPLICON	METAGENOMIC	PCR	paired	ILLUMINA	Illumina MiSeq	All stool samples were processed and sequenced with 100 mg of frozen stool. DNA extraction was done with the ZymoBIOMICS MagBead-96 DNA kit (cat # D4308) and the Eppendorf epMotion liquid handler 5075t. Isolated DNA was sent to Integrated Microbiome Resource at Dalhousie University (Halifax, Nova Scotia, Canada) for PCR and library preparation according to the methods reported by Comeau et al. an…	fastq	D301_R1.fastq.gz	D301_R2.fastq.gz	5'-GTGYCAGCMGCCGCGGTAA-3'+5'-CCGYCAATTYMTTTRAGTTT-3'	nucleic acid extraction protocol	V4/V5 on 16S rRNA	commensalism	MILQ	distilled water	ZymoBIOMICS Mock Community	intestine environment	10.1016/j.advnut.2025.100499	feces	Denmark	16	1	4	29344	224	0
D302	S71	2	SRR37040290	SRP670599	new	PRJNA1416402	SAMN54963489	D302	V4-V5 16S rRNA amplicon: human infant feces	AMPLICON	METAGENOMIC	PCR	paired	ILLUMINA	Illumina MiSeq	All stool samples were processed and sequenced with 100 mg of frozen stool. DNA extraction was done with the ZymoBIOMICS MagBead-96 DNA kit (cat # D4308) and the Eppendorf epMotion liquid handler 5075t. Isolated DNA was sent to Integrated Microbiome Resource at Dalhousie University (Halifax, Nova Scotia, Canada) for PCR and library preparation according to the methods reported by Comeau et al. an…	fastq	D302_R1.fastq.gz	D302_R2.fastq.gz	5'-GTGYCAGCMGCCGCGGTAA-3'+5'-CCGYCAATTYMTTTRAGTTT-3'	nucleic acid extraction protocol	V4/V5 on 16S rRNA	commensalism	MILQ	distilled water	ZymoBIOMICS Mock Community	intestine environment	10.1016/j.advnut.2025.100499	feces	Denmark	16	1	4	32680	38	0
D303	S71	3	SRR37040289	SRP670599	new	PRJNA1416402	SAMN54963490	D303	V4-V5 16S rRNA amplicon: human infant feces	AMPLICON	METAGENOMIC	PCR	paired	ILLUMINA	Illumina MiSeq	All stool samples were processed and sequenced with 100 mg of frozen stool. DNA extraction was done with the ZymoBIOMICS MagBead-96 DNA kit (cat # D4308) and the Eppendorf epMotion liquid handler 5075t. Isolated DNA was sent to Integrated Microbiome Resource at Dalhousie University (Halifax, Nova Scotia, Canada) for PCR and library preparation according to the methods reported by Comeau et al. an…	fastq	D303_R1.fastq.gz	D303_R2.fastq.gz	5'-GTGYCAGCMGCCGCGGTAA-3'+5'-CCGYCAATTYMTTTRAGTTT-3'	nucleic acid extraction protocol	V4/V5 on 16S rRNA	commensalism	MILQ	distilled water	ZymoBIOMICS Mock Community	intestine environment	10.1016/j.advnut.2025.100499	feces	Denmark	16	1	4	35225	106	0
D304	S71	4	SRR37040288	SRP670599	new	PRJNA1416402	SAMN54963491	D304	V4-V5 16S rRNA amplicon: human infant feces	AMPLICON	METAGENOMIC	PCR	paired	ILLUMINA	Illumina MiSeq	All stool samples were processed and sequenced with 100 mg of frozen stool. DNA extraction was done with the ZymoBIOMICS MagBead-96 DNA kit (cat # D4308) and the Eppendorf epMotion liquid handler 5075t. Isolated DNA was sent to Integrated Microbiome Resource at Dalhousie University (Halifax, Nova Scotia, Canada) for PCR and library preparation according to the methods reported by Comeau et al. an…	fastq	D304_R1.fastq.gz	D304_R2.fastq.gz	5'-GTGYCAGCMGCCGCGGTAA-3'+5'-CCGYCAATTYMTTTRAGTTT-3'	nucleic acid extraction protocol	V4/V5 on 16S rRNA	commensalism	MILQ	distilled water	ZymoBIOMICS Mock Community	intestine environment	10.1016/j.advnut.2025.100499	feces	Denmark	16	1	4	43421	225	0
D305	S72	2	SRR37040287	SRP670599	new	PRJNA1416402	SAMN54963492	D305	V4-V5 16S rRNA amplicon: human infant feces	AMPLICON	METAGENOMIC	PCR	paired	ILLUMINA	Illumina MiSeq	All stool samples were processed and sequenced with 100 mg of frozen stool. DNA extraction was done with the ZymoBIOMICS MagBead-96 DNA kit (cat # D4308) and the Eppendorf epMotion liquid handler 5075t. Isolated DNA was sent to Integrated Microbiome Resource at Dalhousie University (Halifax, Nova Scotia, Canada) for PCR and library preparation according to the methods reported by Comeau et al. an…	fastq	D305_R1.fastq.gz	D305_R2.fastq.gz	5'-GTGYCAGCMGCCGCGGTAA-3'+5'-CCGYCAATTYMTTTRAGTTT-3'	nucleic acid extraction protocol	V4/V5 on 16S rRNA	commensalism	MILQ	distilled water	ZymoBIOMICS Mock Community	intestine environment	10.1016/j.advnut.2025.100499	feces	Denmark	16	1	4	63989	75	0
D306	S72	3	SRR37040286	SRP670599	new	PRJNA1416402	SAMN54963493	D306	V4-V5 16S rRNA amplicon: human infant feces	AMPLICON	METAGENOMIC	PCR	paired	ILLUMINA	Illumina MiSeq	All stool samples were processed and sequenced with 100 mg of frozen stool. DNA extraction was done with the ZymoBIOMICS MagBead-96 DNA kit (cat # D4308) and the Eppendorf epMotion liquid handler 5075t. Isolated DNA was sent to Integrated Microbiome Resource at Dalhousie University (Halifax, Nova Scotia, Canada) for PCR and library preparation according to the methods reported by Comeau et al. an…	fastq	D306_R1.fastq.gz	D306_R2.fastq.gz	5'-GTGYCAGCMGCCGCGGTAA-3'+5'-CCGYCAATTYMTTTRAGTTT-3'	nucleic acid extraction protocol	V4/V5 on 16S rRNA	commensalism	MILQ	distilled water	ZymoBIOMICS Mock Community	intestine environment	10.1016/j.advnut.2025.100499	feces	Denmark	16	1	4	34559	158	0
D307	S72	4	SRR37040285	SRP670599	new	PRJNA1416402	SAMN54963494	D307	V4-V5 16S rRNA amplicon: human infant feces	AMPLICON	METAGENOMIC	PCR	paired	ILLUMINA	Illumina MiSeq	All stool samples were processed and sequenced with 100 mg of frozen stool. DNA extraction was done with the ZymoBIOMICS MagBead-96 DNA kit (cat # D4308) and the Eppendorf epMotion liquid handler 5075t. Isolated DNA was sent to Integrated Microbiome Resource at Dalhousie University (Halifax, Nova Scotia, Canada) for PCR and library preparation according to the methods reported by Comeau et al. an…	fastq	D307_R1.fastq.gz	D307_R2.fastq.gz	5'-GTGYCAGCMGCCGCGGTAA-3'+5'-CCGYCAATTYMTTTRAGTTT-3'	nucleic acid extraction protocol	V4/V5 on 16S rRNA	commensalism	MILQ	distilled water	ZymoBIOMICS Mock Community	intestine environment	10.1016/j.advnut.2025.100499	feces	Denmark	16	1	4	29093	233	0
D308	S73	2	SRR37040117	SRP670599	new	PRJNA1416402	SAMN54963495	D308	V4-V5 16S rRNA amplicon: human infant feces	AMPLICON	METAGENOMIC	PCR	paired	ILLUMINA	Illumina MiSeq	All stool samples were processed and sequenced with 100 mg of frozen stool. DNA extraction was done with the ZymoBIOMICS MagBead-96 DNA kit (cat # D4308) and the Eppendorf epMotion liquid handler 5075t. Isolated DNA was sent to Integrated Microbiome Resource at Dalhousie University (Halifax, Nova Scotia, Canada) for PCR and library preparation according to the methods reported by Comeau et al. an…	fastq	D308_R1.fastq.gz	D308_R2.fastq.gz	5'-GTGYCAGCMGCCGCGGTAA-3'+5'-CCGYCAATTYMTTTRAGTTT-3'	nucleic acid extraction protocol	V4/V5 on 16S rRNA	commensalism	MILQ	distilled water	ZymoBIOMICS Mock Community	intestine environment	10.1016/j.advnut.2025.100499	feces	Denmark	16	1	4	26203	86	0
D309	S73	3	SRR37040116	SRP670599	new	PRJNA1416402	SAMN54963496	D309	V4-V5 16S rRNA amplicon: human infant feces	AMPLICON	METAGENOMIC	PCR	paired	ILLUMINA	Illumina MiSeq	All stool samples were processed and sequenced with 100 mg of frozen stool. DNA extraction was done with the ZymoBIOMICS MagBead-96 DNA kit (cat # D4308) and the Eppendorf epMotion liquid handler 5075t. Isolated DNA was sent to Integrated Microbiome Resource at Dalhousie University (Halifax, Nova Scotia, Canada) for PCR and library preparation according to the methods reported by Comeau et al. an…	fastq	D309_R1.fastq.gz	D309_R2.fastq.gz	5'-GTGYCAGCMGCCGCGGTAA-3'+5'-CCGYCAATTYMTTTRAGTTT-3'	nucleic acid extraction protocol	V4/V5 on 16S rRNA	commensalism	MILQ	distilled water	ZymoBIOMICS Mock Community	intestine environment	10.1016/j.advnut.2025.100499	feces	Denmark	16	1	4	18889	157	0
D31	S7	2	SRR37040115	SRP670599	new	PRJNA1416402	SAMN54963497	D31	V4-V5 16S rRNA amplicon: human infant feces	AMPLICON	METAGENOMIC	PCR	paired	ILLUMINA	Illumina MiSeq	All stool samples were processed and sequenced with 100 mg of frozen stool. DNA extraction was done with the ZymoBIOMICS MagBead-96 DNA kit (cat # D4308) and the Eppendorf epMotion liquid handler 5075t. Isolated DNA was sent to Integrated Microbiome Resource at Dalhousie University (Halifax, Nova Scotia, Canada) for PCR and library preparation according to the methods reported by Comeau et al. an…	fastq	D31_R1.fastq.gz	D31_R2.fastq.gz	5'-GTGYCAGCMGCCGCGGTAA-3'+5'-CCGYCAATTYMTTTRAGTTT-3'	nucleic acid extraction protocol	V4/V5 on 16S rRNA	commensalism	MILQ	distilled water	ZymoBIOMICS Mock Community	intestine environment	10.1016/j.advnut.2025.100499	feces	Denmark	10	1	1	52681	92	0
D310	S73	4	SRR37040114	SRP670599	new	PRJNA1416402	SAMN54963498	D310	V4-V5 16S rRNA amplicon: human infant feces	AMPLICON	METAGENOMIC	PCR	paired	ILLUMINA	Illumina MiSeq	All stool samples were processed and sequenced with 100 mg of frozen stool. DNA extraction was done with the ZymoBIOMICS MagBead-96 DNA kit (cat # D4308) and the Eppendorf epMotion liquid handler 5075t. Isolated DNA was sent to Integrated Microbiome Resource at Dalhousie University (Halifax, Nova Scotia, Canada) for PCR and library preparation according to the methods reported by Comeau et al. an…	fastq	D310_R1.fastq.gz	D310_R2.fastq.gz	5'-GTGYCAGCMGCCGCGGTAA-3'+5'-CCGYCAATTYMTTTRAGTTT-3'	nucleic acid extraction protocol	V4/V5 on 16S rRNA	commensalism	MILQ	distilled water	ZymoBIOMICS Mock Community	intestine environment	10.1016/j.advnut.2025.100499	feces	Denmark	16	1	4	16549	243	0
D311	S74	2	SRR37040112	SRP670599	new	PRJNA1416402	SAMN54963499	D311	V4-V5 16S rRNA amplicon: human infant feces	AMPLICON	METAGENOMIC	PCR	paired	ILLUMINA	Illumina MiSeq	All stool samples were processed and sequenced with 100 mg of frozen stool. DNA extraction was done with the ZymoBIOMICS MagBead-96 DNA kit (cat # D4308) and the Eppendorf epMotion liquid handler 5075t. Isolated DNA was sent to Integrated Microbiome Resource at Dalhousie University (Halifax, Nova Scotia, Canada) for PCR and library preparation according to the methods reported by Comeau et al. an…	fastq	D311_R1.fastq.gz	D311_R2.fastq.gz	5'-GTGYCAGCMGCCGCGGTAA-3'+5'-CCGYCAATTYMTTTRAGTTT-3'	nucleic acid extraction protocol	V4/V5 on 16S rRNA	commensalism	MILQ	distilled water	ZymoBIOMICS Mock Community	intestine environment	10.1016/j.advnut.2025.100499	feces	Denmark	16	1	4	12104	81	0
D312	S74	3	SRR37040111	SRP670599	new	PRJNA1416402	SAMN54963500	D312	V4-V5 16S rRNA amplicon: human infant feces	AMPLICON	METAGENOMIC	PCR	paired	ILLUMINA	Illumina MiSeq	All stool samples were processed and sequenced with 100 mg of frozen stool. DNA extraction was done with the ZymoBIOMICS MagBead-96 DNA kit (cat # D4308) and the Eppendorf epMotion liquid handler 5075t. Isolated DNA was sent to Integrated Microbiome Resource at Dalhousie University (Halifax, Nova Scotia, Canada) for PCR and library preparation according to the methods reported by Comeau et al. an…	fastq	D312_R1.fastq.gz	D312_R2.fastq.gz	5'-GTGYCAGCMGCCGCGGTAA-3'+5'-CCGYCAATTYMTTTRAGTTT-3'	nucleic acid extraction protocol	V4/V5 on 16S rRNA	commensalism	MILQ	distilled water	ZymoBIOMICS Mock Community	intestine environment	10.1016/j.advnut.2025.100499	feces	Denmark	16	1	4	21965	150	0
D313	S74	4	SRR37040110	SRP670599	new	PRJNA1416402	SAMN54963501	D313	V4-V5 16S rRNA amplicon: human infant feces	AMPLICON	METAGENOMIC	PCR	paired	ILLUMINA	Illumina MiSeq	All stool samples were processed and sequenced with 100 mg of frozen stool. DNA extraction was done with the ZymoBIOMICS MagBead-96 DNA kit (cat # D4308) and the Eppendorf epMotion liquid handler 5075t. Isolated DNA was sent to Integrated Microbiome Resource at Dalhousie University (Halifax, Nova Scotia, Canada) for PCR and library preparation according to the methods reported by Comeau et al. an…	fastq	D313_R1.fastq.gz	D313_R2.fastq.gz	5'-GTGYCAGCMGCCGCGGTAA-3'+5'-CCGYCAATTYMTTTRAGTTT-3'	nucleic acid extraction protocol	V4/V5 on 16S rRNA	commensalism	MILQ	distilled water	ZymoBIOMICS Mock Community	intestine environment	10.1016/j.advnut.2025.100499	feces	Denmark	16	1	4	56842	238	0
D315	S75	2	SRR37040109	SRP670599	new	PRJNA1416402	SAMN54963502	D315	V4-V5 16S rRNA amplicon: human infant feces	AMPLICON	METAGENOMIC	PCR	paired	ILLUMINA	Illumina MiSeq	All stool samples were processed and sequenced with 100 mg of frozen stool. DNA extraction was done with the ZymoBIOMICS MagBead-96 DNA kit (cat # D4308) and the Eppendorf epMotion liquid handler 5075t. Isolated DNA was sent to Integrated Microbiome Resource at Dalhousie University (Halifax, Nova Scotia, Canada) for PCR and library preparation according to the methods reported by Comeau et al. an…	fastq	D315_R1.fastq.gz	D315_R2.fastq.gz	5'-GTGYCAGCMGCCGCGGTAA-3'+5'-CCGYCAATTYMTTTRAGTTT-3'	nucleic acid extraction protocol	V4/V5 on 16S rRNA	commensalism	MILQ	distilled water	ZymoBIOMICS Mock Community	intestine environment	10.1016/j.advnut.2025.100499	feces	Denmark	16	1	4	28764	66	0
D316	S75	3	SRR37040108	SRP670599	new	PRJNA1416402	SAMN54963503	D316	V4-V5 16S rRNA amplicon: human infant feces	AMPLICON	METAGENOMIC	PCR	paired	ILLUMINA	Illumina MiSeq	All stool samples were processed and sequenced with 100 mg of frozen stool. DNA extraction was done with the ZymoBIOMICS MagBead-96 DNA kit (cat # D4308) and the Eppendorf epMotion liquid handler 5075t. Isolated DNA was sent to Integrated Microbiome Resource at Dalhousie University (Halifax, Nova Scotia, Canada) for PCR and library preparation according to the methods reported by Comeau et al. an…	fastq	D316_R1.fastq.gz	D316_R2.fastq.gz	5'-GTGYCAGCMGCCGCGGTAA-3'+5'-CCGYCAATTYMTTTRAGTTT-3'	nucleic acid extraction protocol	V4/V5 on 16S rRNA	commensalism	MILQ	distilled water	ZymoBIOMICS Mock Community	intestine environment	10.1016/j.advnut.2025.100499	feces	Denmark	16	1	4	76583	142	0
D317	S75	4	SRR37040107	SRP670599	new	PRJNA1416402	SAMN54963504	D317	V4-V5 16S rRNA amplicon: human infant feces	AMPLICON	METAGENOMIC	PCR	paired	ILLUMINA	Illumina MiSeq	All stool samples were processed and sequenced with 100 mg of frozen stool. DNA extraction was done with the ZymoBIOMICS MagBead-96 DNA kit (cat # D4308) and the Eppendorf epMotion liquid handler 5075t. Isolated DNA was sent to Integrated Microbiome Resource at Dalhousie University (Halifax, Nova Scotia, Canada) for PCR and library preparation according to the methods reported by Comeau et al. an…	fastq	D317_R1.fastq.gz	D317_R2.fastq.gz	5'-GTGYCAGCMGCCGCGGTAA-3'+5'-CCGYCAATTYMTTTRAGTTT-3'	nucleic acid extraction protocol	V4/V5 on 16S rRNA	commensalism	MILQ	distilled water	ZymoBIOMICS Mock Community	intestine environment	10.1016/j.advnut.2025.100499	feces	Denmark	16	1	4	21757	213	0
D318	S76	2	SRR37040106	SRP670599	new	PRJNA1416402	SAMN54963505	D318	V4-V5 16S rRNA amplicon: human infant feces	AMPLICON	METAGENOMIC	PCR	paired	ILLUMINA	Illumina MiSeq	All stool samples were processed and sequenced with 100 mg of frozen stool. DNA extraction was done with the ZymoBIOMICS MagBead-96 DNA kit (cat # D4308) and the Eppendorf epMotion liquid handler 5075t. Isolated DNA was sent to Integrated Microbiome Resource at Dalhousie University (Halifax, Nova Scotia, Canada) for PCR and library preparation according to the methods reported by Comeau et al. an…	fastq	D318_R1.fastq.gz	D318_R2.fastq.gz	5'-GTGYCAGCMGCCGCGGTAA-3'+5'-CCGYCAATTYMTTTRAGTTT-3'	nucleic acid extraction protocol	V4/V5 on 16S rRNA	commensalism	MILQ	distilled water	ZymoBIOMICS Mock Community	intestine environment	10.1016/j.advnut.2025.100499	feces	Denmark	16	1	4	25221	59	0
D319	S76	3	SRR37040105	SRP670599	new	PRJNA1416402	SAMN54963506	D319	V4-V5 16S rRNA amplicon: human infant feces	AMPLICON	METAGENOMIC	PCR	paired	ILLUMINA	Illumina MiSeq	All stool samples were processed and sequenced with 100 mg of frozen stool. DNA extraction was done with the ZymoBIOMICS MagBead-96 DNA kit (cat # D4308) and the Eppendorf epMotion liquid handler 5075t. Isolated DNA was sent to Integrated Microbiome Resource at Dalhousie University (Halifax, Nova Scotia, Canada) for PCR and library preparation according to the methods reported by Comeau et al. an…	fastq	D319_R1.fastq.gz	D319_R2.fastq.gz	5'-GTGYCAGCMGCCGCGGTAA-3'+5'-CCGYCAATTYMTTTRAGTTT-3'	nucleic acid extraction protocol	V4/V5 on 16S rRNA	commensalism	MILQ	distilled water	ZymoBIOMICS Mock Community	intestine environment	10.1016/j.advnut.2025.100499	feces	Denmark	16	1	4	53559	161	0
D32	S7	3	SRR37040104	SRP670599	new	PRJNA1416402	SAMN54963507	D32	V4-V5 16S rRNA amplicon: human infant feces	AMPLICON	METAGENOMIC	PCR	paired	ILLUMINA	Illumina MiSeq	All stool samples were processed and sequenced with 100 mg of frozen stool. DNA extraction was done with the ZymoBIOMICS MagBead-96 DNA kit (cat # D4308) and the Eppendorf epMotion liquid handler 5075t. Isolated DNA was sent to Integrated Microbiome Resource at Dalhousie University (Halifax, Nova Scotia, Canada) for PCR and library preparation according to the methods reported by Comeau et al. an…	fastq	D32_R1.fastq.gz	D32_R2.fastq.gz	5'-GTGYCAGCMGCCGCGGTAA-3'+5'-CCGYCAATTYMTTTRAGTTT-3'	nucleic acid extraction protocol	V4/V5 on 16S rRNA	commensalism	MILQ	distilled water	ZymoBIOMICS Mock Community	intestine environment	10.1016/j.advnut.2025.100499	feces	Denmark	10	1	1	15633	170	0
D320	S76	4	SRR37040103	SRP670599	new	PRJNA1416402	SAMN54963508	D320	V4-V5 16S rRNA amplicon: human infant feces	AMPLICON	METAGENOMIC	PCR	paired	ILLUMINA	Illumina MiSeq	All stool samples were processed and sequenced with 100 mg of frozen stool. DNA extraction was done with the ZymoBIOMICS MagBead-96 DNA kit (cat # D4308) and the Eppendorf epMotion liquid handler 5075t. Isolated DNA was sent to Integrated Microbiome Resource at Dalhousie University (Halifax, Nova Scotia, Canada) for PCR and library preparation according to the methods reported by Comeau et al. an…	fastq	D320_R1.fastq.gz	D320_R2.fastq.gz	5'-GTGYCAGCMGCCGCGGTAA-3'+5'-CCGYCAATTYMTTTRAGTTT-3'	nucleic acid extraction protocol	V4/V5 on 16S rRNA	commensalism	MILQ	distilled water	ZymoBIOMICS Mock Community	intestine environment	10.1016/j.advnut.2025.100499	feces	Denmark	16	1	4	24750	221	0
D321	S77	2	SRR37040229	SRP670599	new	PRJNA1416402	SAMN54963509	D321	V4-V5 16S rRNA amplicon: human infant feces	AMPLICON	METAGENOMIC	PCR	paired	ILLUMINA	Illumina MiSeq	All stool samples were processed and sequenced with 100 mg of frozen stool. DNA extraction was done with the ZymoBIOMICS MagBead-96 DNA kit (cat # D4308) and the Eppendorf epMotion liquid handler 5075t. Isolated DNA was sent to Integrated Microbiome Resource at Dalhousie University (Halifax, Nova Scotia, Canada) for PCR and library preparation according to the methods reported by Comeau et al. an…	fastq	D321_R1.fastq.gz	D321_R2.fastq.gz	5'-GTGYCAGCMGCCGCGGTAA-3'+5'-CCGYCAATTYMTTTRAGTTT-3'	nucleic acid extraction protocol	V4/V5 on 16S rRNA	commensalism	MILQ	distilled water	ZymoBIOMICS Mock Community	intestine environment	10.1016/j.advnut.2025.100499	feces	Denmark	16	1	4	31659	83	0
D322	S77	3	SRR37040228	SRP670599	new	PRJNA1416402	SAMN54963510	D322	V4-V5 16S rRNA amplicon: human infant feces	AMPLICON	METAGENOMIC	PCR	paired	ILLUMINA	Illumina MiSeq	All stool samples were processed and sequenced with 100 mg of frozen stool. DNA extraction was done with the ZymoBIOMICS MagBead-96 DNA kit (cat # D4308) and the Eppendorf epMotion liquid handler 5075t. Isolated DNA was sent to Integrated Microbiome Resource at Dalhousie University (Halifax, Nova Scotia, Canada) for PCR and library preparation according to the methods reported by Comeau et al. an…	fastq	D322_R1.fastq.gz	D322_R2.fastq.gz	5'-GTGYCAGCMGCCGCGGTAA-3'+5'-CCGYCAATTYMTTTRAGTTT-3'	nucleic acid extraction protocol	V4/V5 on 16S rRNA	commensalism	MILQ	distilled water	ZymoBIOMICS Mock Community	intestine environment	10.1016/j.advnut.2025.100499	feces	Denmark	16	1	4	30502	158	0
D323	S77	4	SRR37040227	SRP670599	new	PRJNA1416402	SAMN54963511	D323	V4-V5 16S rRNA amplicon: human infant feces	AMPLICON	METAGENOMIC	PCR	paired	ILLUMINA	Illumina MiSeq	All stool samples were processed and sequenced with 100 mg of frozen stool. DNA extraction was done with the ZymoBIOMICS MagBead-96 DNA kit (cat # D4308) and the Eppendorf epMotion liquid handler 5075t. Isolated DNA was sent to Integrated Microbiome Resource at Dalhousie University (Halifax, Nova Scotia, Canada) for PCR and library preparation according to the methods reported by Comeau et al. an…	fastq	D323_R1.fastq.gz	D323_R2.fastq.gz	5'-GTGYCAGCMGCCGCGGTAA-3'+5'-CCGYCAATTYMTTTRAGTTT-3'	nucleic acid extraction protocol	V4/V5 on 16S rRNA	commensalism	MILQ	distilled water	ZymoBIOMICS Mock Community	intestine environment	10.1016/j.advnut.2025.100499	feces	Denmark	16	1	4	19494	222	0
D324	S78	2	SRR37040226	SRP670599	new	PRJNA1416402	SAMN54963512	D324	V4-V5 16S rRNA amplicon: human infant feces	AMPLICON	METAGENOMIC	PCR	paired	ILLUMINA	Illumina MiSeq	All stool samples were processed and sequenced with 100 mg of frozen stool. DNA extraction was done with the ZymoBIOMICS MagBead-96 DNA kit (cat # D4308) and the Eppendorf epMotion liquid handler 5075t. Isolated DNA was sent to Integrated Microbiome Resource at Dalhousie University (Halifax, Nova Scotia, Canada) for PCR and library preparation according to the methods reported by Comeau et al. an…	fastq	D324_R1.fastq.gz	D324_R2.fastq.gz	5'-GTGYCAGCMGCCGCGGTAA-3'+5'-CCGYCAATTYMTTTRAGTTT-3'	nucleic acid extraction protocol	V4/V5 on 16S rRNA	commensalism	MILQ	distilled water	ZymoBIOMICS Mock Community	intestine environment	10.1016/j.advnut.2025.100499	feces	Denmark	16	1	4	17491	79	0
D325	S78	3	SRR37040225	SRP670599	new	PRJNA1416402	SAMN54963513	D325	V4-V5 16S rRNA amplicon: human infant feces	AMPLICON	METAGENOMIC	PCR	paired	ILLUMINA	Illumina MiSeq	All stool samples were processed and sequenced with 100 mg of frozen stool. DNA extraction was done with the ZymoBIOMICS MagBead-96 DNA kit (cat # D4308) and the Eppendorf epMotion liquid handler 5075t. Isolated DNA was sent to Integrated Microbiome Resource at Dalhousie University (Halifax, Nova Scotia, Canada) for PCR and library preparation according to the methods reported by Comeau et al. an…	fastq	D325_R1.fastq.gz	D325_R2.fastq.gz	5'-GTGYCAGCMGCCGCGGTAA-3'+5'-CCGYCAATTYMTTTRAGTTT-3'	nucleic acid extraction protocol	V4/V5 on 16S rRNA	commensalism	MILQ	distilled water	ZymoBIOMICS Mock Community	intestine environment	10.1016/j.advnut.2025.100499	feces	Denmark	16	1	4	24772	171	0
D326	S78	4	SRR37040224	SRP670599	new	PRJNA1416402	SAMN54963514	D326	V4-V5 16S rRNA amplicon: human infant feces	AMPLICON	METAGENOMIC	PCR	paired	ILLUMINA	Illumina MiSeq	All stool samples were processed and sequenced with 100 mg of frozen stool. DNA extraction was done with the ZymoBIOMICS MagBead-96 DNA kit (cat # D4308) and the Eppendorf epMotion liquid handler 5075t. Isolated DNA was sent to Integrated Microbiome Resource at Dalhousie University (Halifax, Nova Scotia, Canada) for PCR and library preparation according to the methods reported by Comeau et al. an…	fastq	D326_R1.fastq.gz	D326_R2.fastq.gz	5'-GTGYCAGCMGCCGCGGTAA-3'+5'-CCGYCAATTYMTTTRAGTTT-3'	nucleic acid extraction protocol	V4/V5 on 16S rRNA	commensalism	MILQ	distilled water	ZymoBIOMICS Mock Community	intestine environment	10.1016/j.advnut.2025.100499	feces	Denmark	16	1	4	28313	227	0
D327	S79	2	SRR37040223	SRP670599	new	PRJNA1416402	SAMN54963515	D327	V4-V5 16S rRNA amplicon: human infant feces	AMPLICON	METAGENOMIC	PCR	paired	ILLUMINA	Illumina MiSeq	All stool samples were processed and sequenced with 100 mg of frozen stool. DNA extraction was done with the ZymoBIOMICS MagBead-96 DNA kit (cat # D4308) and the Eppendorf epMotion liquid handler 5075t. Isolated DNA was sent to Integrated Microbiome Resource at Dalhousie University (Halifax, Nova Scotia, Canada) for PCR and library preparation according to the methods reported by Comeau et al. an…	fastq	D327_R1.fastq.gz	D327_R2.fastq.gz	5'-GTGYCAGCMGCCGCGGTAA-3'+5'-CCGYCAATTYMTTTRAGTTT-3'	nucleic acid extraction protocol	V4/V5 on 16S rRNA	commensalism	MILQ	distilled water	ZymoBIOMICS Mock Community	intestine environment	10.1016/j.advnut.2025.100499	feces	Denmark	16	1	4	56479	61	0
D328	S79	3	SRR37040222	SRP670599	new	PRJNA1416402	SAMN54963516	D328	V4-V5 16S rRNA amplicon: human infant feces	AMPLICON	METAGENOMIC	PCR	paired	ILLUMINA	Illumina MiSeq	All stool samples were processed and sequenced with 100 mg of frozen stool. DNA extraction was done with the ZymoBIOMICS MagBead-96 DNA kit (cat # D4308) and the Eppendorf epMotion liquid handler 5075t. Isolated DNA was sent to Integrated Microbiome Resource at Dalhousie University (Halifax, Nova Scotia, Canada) for PCR and library preparation according to the methods reported by Comeau et al. an…	fastq	D328_R1.fastq.gz	D328_R2.fastq.gz	5'-GTGYCAGCMGCCGCGGTAA-3'+5'-CCGYCAATTYMTTTRAGTTT-3'	nucleic acid extraction protocol	V4/V5 on 16S rRNA	commensalism	MILQ	distilled water	ZymoBIOMICS Mock Community	intestine environment	10.1016/j.advnut.2025.100499	feces	Denmark	16	1	4	17502	128	0
D329	S79	4	SRR37040221	SRP670599	new	PRJNA1416402	SAMN54963517	D329	V4-V5 16S rRNA amplicon: human infant feces	AMPLICON	METAGENOMIC	PCR	paired	ILLUMINA	Illumina MiSeq	All stool samples were processed and sequenced with 100 mg of frozen stool. DNA extraction was done with the ZymoBIOMICS MagBead-96 DNA kit (cat # D4308) and the Eppendorf epMotion liquid handler 5075t. Isolated DNA was sent to Integrated Microbiome Resource at Dalhousie University (Halifax, Nova Scotia, Canada) for PCR and library preparation according to the methods reported by Comeau et al. an…	fastq	D329_R1.fastq.gz	D329_R2.fastq.gz	5'-GTGYCAGCMGCCGCGGTAA-3'+5'-CCGYCAATTYMTTTRAGTTT-3'	nucleic acid extraction protocol	V4/V5 on 16S rRNA	commensalism	MILQ	distilled water	ZymoBIOMICS Mock Community	intestine environment	10.1016/j.advnut.2025.100499	feces	Denmark	16	1	4	28554	211	0
D33	S7	4	SRR37040220	SRP670599	new	PRJNA1416402	SAMN54963518	D33	V4-V5 16S rRNA amplicon: human infant feces	AMPLICON	METAGENOMIC	PCR	paired	ILLUMINA	Illumina MiSeq	All stool samples were processed and sequenced with 100 mg of frozen stool. DNA extraction was done with the ZymoBIOMICS MagBead-96 DNA kit (cat # D4308) and the Eppendorf epMotion liquid handler 5075t. Isolated DNA was sent to Integrated Microbiome Resource at Dalhousie University (Halifax, Nova Scotia, Canada) for PCR and library preparation according to the methods reported by Comeau et al. an…	fastq	D33_R1.fastq.gz	D33_R2.fastq.gz	5'-GTGYCAGCMGCCGCGGTAA-3'+5'-CCGYCAATTYMTTTRAGTTT-3'	nucleic acid extraction protocol	V4/V5 on 16S rRNA	commensalism	MILQ	distilled water	ZymoBIOMICS Mock Community	intestine environment	10.1016/j.advnut.2025.100499	feces	Denmark	10	1	1	17434	242	0
D330	S80	2	SRR37040218	SRP670599	new	PRJNA1416402	SAMN54963519	D330	V4-V5 16S rRNA amplicon: human infant feces	AMPLICON	METAGENOMIC	PCR	paired	ILLUMINA	Illumina MiSeq	All stool samples were processed and sequenced with 100 mg of frozen stool. DNA extraction was done with the ZymoBIOMICS MagBead-96 DNA kit (cat # D4308) and the Eppendorf epMotion liquid handler 5075t. Isolated DNA was sent to Integrated Microbiome Resource at Dalhousie University (Halifax, Nova Scotia, Canada) for PCR and library preparation according to the methods reported by Comeau et al. an…	fastq	D330_R1.fastq.gz	D330_R2.fastq.gz	5'-GTGYCAGCMGCCGCGGTAA-3'+5'-CCGYCAATTYMTTTRAGTTT-3'	nucleic acid extraction protocol	V4/V5 on 16S rRNA	commensalism	MILQ	distilled water	ZymoBIOMICS Mock Community	intestine environment	10.1016/j.advnut.2025.100499	feces	Denmark	16	1	4	31447	74	0
D331	S80	3	SRR37040217	SRP670599	new	PRJNA1416402	SAMN54963520	D331	V4-V5 16S rRNA amplicon: human infant feces	AMPLICON	METAGENOMIC	PCR	paired	ILLUMINA	Illumina MiSeq	All stool samples were processed and sequenced with 100 mg of frozen stool. DNA extraction was done with the ZymoBIOMICS MagBead-96 DNA kit (cat # D4308) and the Eppendorf epMotion liquid handler 5075t. Isolated DNA was sent to Integrated Microbiome Resource at Dalhousie University (Halifax, Nova Scotia, Canada) for PCR and library preparation according to the methods reported by Comeau et al. an…	fastq	D331_R1.fastq.gz	D331_R2.fastq.gz	5'-GTGYCAGCMGCCGCGGTAA-3'+5'-CCGYCAATTYMTTTRAGTTT-3'	nucleic acid extraction protocol	V4/V5 on 16S rRNA	commensalism	MILQ	distilled water	ZymoBIOMICS Mock Community	intestine environment	10.1016/j.advnut.2025.100499	feces	Denmark	16	1	4	83762	142	0
D332	S80	4	SRR37040216	SRP670599	new	PRJNA1416402	SAMN54963521	D332	V4-V5 16S rRNA amplicon: human infant feces	AMPLICON	METAGENOMIC	PCR	paired	ILLUMINA	Illumina MiSeq	All stool samples were processed and sequenced with 100 mg of frozen stool. DNA extraction was done with the ZymoBIOMICS MagBead-96 DNA kit (cat # D4308) and the Eppendorf epMotion liquid handler 5075t. Isolated DNA was sent to Integrated Microbiome Resource at Dalhousie University (Halifax, Nova Scotia, Canada) for PCR and library preparation according to the methods reported by Comeau et al. an…	fastq	D332_R1.fastq.gz	D332_R2.fastq.gz	5'-GTGYCAGCMGCCGCGGTAA-3'+5'-CCGYCAATTYMTTTRAGTTT-3'	nucleic acid extraction protocol	V4/V5 on 16S rRNA	commensalism	MILQ	distilled water	ZymoBIOMICS Mock Community	intestine environment	10.1016/j.advnut.2025.100499	feces	Denmark	16	1	4	19319	216	0
D333	S81	2	SRR37040215	SRP670599	new	PRJNA1416402	SAMN54963522	D333	V4-V5 16S rRNA amplicon: human infant feces	AMPLICON	METAGENOMIC	PCR	paired	ILLUMINA	Illumina MiSeq	All stool samples were processed and sequenced with 100 mg of frozen stool. DNA extraction was done with the ZymoBIOMICS MagBead-96 DNA kit (cat # D4308) and the Eppendorf epMotion liquid handler 5075t. Isolated DNA was sent to Integrated Microbiome Resource at Dalhousie University (Halifax, Nova Scotia, Canada) for PCR and library preparation according to the methods reported by Comeau et al. an…	fastq	D333_R1.fastq.gz	D333_R2.fastq.gz	5'-GTGYCAGCMGCCGCGGTAA-3'+5'-CCGYCAATTYMTTTRAGTTT-3'	nucleic acid extraction protocol	V4/V5 on 16S rRNA	commensalism	MILQ	distilled water	ZymoBIOMICS Mock Community	intestine environment	10.1016/j.advnut.2025.100499	feces	Denmark	16	1	4	8653	33	0
D334	S81	3	SRR37040214	SRP670599	new	PRJNA1416402	SAMN54963523	D334	V4-V5 16S rRNA amplicon: human infant feces	AMPLICON	METAGENOMIC	PCR	paired	ILLUMINA	Illumina MiSeq	All stool samples were processed and sequenced with 100 mg of frozen stool. DNA extraction was done with the ZymoBIOMICS MagBead-96 DNA kit (cat # D4308) and the Eppendorf epMotion liquid handler 5075t. Isolated DNA was sent to Integrated Microbiome Resource at Dalhousie University (Halifax, Nova Scotia, Canada) for PCR and library preparation according to the methods reported by Comeau et al. an…	fastq	D334_R1.fastq.gz	D334_R2.fastq.gz	5'-GTGYCAGCMGCCGCGGTAA-3'+5'-CCGYCAATTYMTTTRAGTTT-3'	nucleic acid extraction protocol	V4/V5 on 16S rRNA	commensalism	MILQ	distilled water	ZymoBIOMICS Mock Community	intestine environment	10.1016/j.advnut.2025.100499	feces	Denmark	16	1	4	15434	115	0
D335	S81	4	SRR37040181	SRP670599	new	PRJNA1416402	SAMN54963524	D335	V4-V5 16S rRNA amplicon: human infant feces	AMPLICON	METAGENOMIC	PCR	paired	ILLUMINA	Illumina MiSeq	All stool samples were processed and sequenced with 100 mg of frozen stool. DNA extraction was done with the ZymoBIOMICS MagBead-96 DNA kit (cat # D4308) and the Eppendorf epMotion liquid handler 5075t. Isolated DNA was sent to Integrated Microbiome Resource at Dalhousie University (Halifax, Nova Scotia, Canada) for PCR and library preparation according to the methods reported by Comeau et al. an…	fastq	D335_R1.fastq.gz	D335_R2.fastq.gz	5'-GTGYCAGCMGCCGCGGTAA-3'+5'-CCGYCAATTYMTTTRAGTTT-3'	nucleic acid extraction protocol	V4/V5 on 16S rRNA	commensalism	MILQ	distilled water	ZymoBIOMICS Mock Community	intestine environment	10.1016/j.advnut.2025.100499	feces	Denmark	16	1	4	37285	206	0
D336	S82	2	SRR37040180	SRP670599	new	PRJNA1416402	SAMN54963525	D336	V4-V5 16S rRNA amplicon: human infant feces	AMPLICON	METAGENOMIC	PCR	paired	ILLUMINA	Illumina MiSeq	All stool samples were processed and sequenced with 100 mg of frozen stool. DNA extraction was done with the ZymoBIOMICS MagBead-96 DNA kit (cat # D4308) and the Eppendorf epMotion liquid handler 5075t. Isolated DNA was sent to Integrated Microbiome Resource at Dalhousie University (Halifax, Nova Scotia, Canada) for PCR and library preparation according to the methods reported by Comeau et al. an…	fastq	D336_R1.fastq.gz	D336_R2.fastq.gz	5'-GTGYCAGCMGCCGCGGTAA-3'+5'-CCGYCAATTYMTTTRAGTTT-3'	nucleic acid extraction protocol	V4/V5 on 16S rRNA	commensalism	MILQ	distilled water	ZymoBIOMICS Mock Community	intestine environment	10.1016/j.advnut.2025.100499	feces	Denmark	16	1	4	42818	63	0
D337	S82	3	SRR37040179	SRP670599	new	PRJNA1416402	SAMN54963526	D337	V4-V5 16S rRNA amplicon: human infant feces	AMPLICON	METAGENOMIC	PCR	paired	ILLUMINA	Illumina MiSeq	All stool samples were processed and sequenced with 100 mg of frozen stool. DNA extraction was done with the ZymoBIOMICS MagBead-96 DNA kit (cat # D4308) and the Eppendorf epMotion liquid handler 5075t. Isolated DNA was sent to Integrated Microbiome Resource at Dalhousie University (Halifax, Nova Scotia, Canada) for PCR and library preparation according to the methods reported by Comeau et al. an…	fastq	D337_R1.fastq.gz	D337_R2.fastq.gz	5'-GTGYCAGCMGCCGCGGTAA-3'+5'-CCGYCAATTYMTTTRAGTTT-3'	nucleic acid extraction protocol	V4/V5 on 16S rRNA	commensalism	MILQ	distilled water	ZymoBIOMICS Mock Community	intestine environment	10.1016/j.advnut.2025.100499	feces	Denmark	16	1	4	18642	140	0
D338	S82	4	SRR37040178	SRP670599	new	PRJNA1416402	SAMN54963527	D338	V4-V5 16S rRNA amplicon: human infant feces	AMPLICON	METAGENOMIC	PCR	paired	ILLUMINA	Illumina MiSeq	All stool samples were processed and sequenced with 100 mg of frozen stool. DNA extraction was done with the ZymoBIOMICS MagBead-96 DNA kit (cat # D4308) and the Eppendorf epMotion liquid handler 5075t. Isolated DNA was sent to Integrated Microbiome Resource at Dalhousie University (Halifax, Nova Scotia, Canada) for PCR and library preparation according to the methods reported by Comeau et al. an…	fastq	D338_R1.fastq.gz	D338_R2.fastq.gz	5'-GTGYCAGCMGCCGCGGTAA-3'+5'-CCGYCAATTYMTTTRAGTTT-3'	nucleic acid extraction protocol	V4/V5 on 16S rRNA	commensalism	MILQ	distilled water	ZymoBIOMICS Mock Community	intestine environment	10.1016/j.advnut.2025.100499	feces	Denmark	16	1	4	48071	210	0
D339	S83	2	SRR37040177	SRP670599	new	PRJNA1416402	SAMN54963528	D339	V4-V5 16S rRNA amplicon: human infant feces	AMPLICON	METAGENOMIC	PCR	paired	ILLUMINA	Illumina MiSeq	All stool samples were processed and sequenced with 100 mg of frozen stool. DNA extraction was done with the ZymoBIOMICS MagBead-96 DNA kit (cat # D4308) and the Eppendorf epMotion liquid handler 5075t. Isolated DNA was sent to Integrated Microbiome Resource at Dalhousie University (Halifax, Nova Scotia, Canada) for PCR and library preparation according to the methods reported by Comeau et al. an…	fastq	D339_R1.fastq.gz	D339_R2.fastq.gz	5'-GTGYCAGCMGCCGCGGTAA-3'+5'-CCGYCAATTYMTTTRAGTTT-3'	nucleic acid extraction protocol	V4/V5 on 16S rRNA	commensalism	MILQ	distilled water	ZymoBIOMICS Mock Community	intestine environment	10.1016/j.advnut.2025.100499	feces	Denmark	16	1	4	40860	86	0
D34	S8	2	SRR37040175	SRP670599	new	PRJNA1416402	SAMN54963529	D34	V4-V5 16S rRNA amplicon: human infant feces	AMPLICON	METAGENOMIC	PCR	paired	ILLUMINA	Illumina MiSeq	All stool samples were processed and sequenced with 100 mg of frozen stool. DNA extraction was done with the ZymoBIOMICS MagBead-96 DNA kit (cat # D4308) and the Eppendorf epMotion liquid handler 5075t. Isolated DNA was sent to Integrated Microbiome Resource at Dalhousie University (Halifax, Nova Scotia, Canada) for PCR and library preparation according to the methods reported by Comeau et al. an…	fastq	D34_R1.fastq.gz	D34_R2.fastq.gz	5'-GTGYCAGCMGCCGCGGTAA-3'+5'-CCGYCAATTYMTTTRAGTTT-3'	nucleic acid extraction protocol	V4/V5 on 16S rRNA	commensalism	MILQ	distilled water	ZymoBIOMICS Mock Community	intestine environment	10.1016/j.advnut.2025.100499	feces	Denmark	24	1	1	12815	88	0
D340	S83	3	SRR37040174	SRP670599	new	PRJNA1416402	SAMN54963530	D340	V4-V5 16S rRNA amplicon: human infant feces	AMPLICON	METAGENOMIC	PCR	paired	ILLUMINA	Illumina MiSeq	All stool samples were processed and sequenced with 100 mg of frozen stool. DNA extraction was done with the ZymoBIOMICS MagBead-96 DNA kit (cat # D4308) and the Eppendorf epMotion liquid handler 5075t. Isolated DNA was sent to Integrated Microbiome Resource at Dalhousie University (Halifax, Nova Scotia, Canada) for PCR and library preparation according to the methods reported by Comeau et al. an…	fastq	D340_R1.fastq.gz	D340_R2.fastq.gz	5'-GTGYCAGCMGCCGCGGTAA-3'+5'-CCGYCAATTYMTTTRAGTTT-3'	nucleic acid extraction protocol	V4/V5 on 16S rRNA	commensalism	MILQ	distilled water	ZymoBIOMICS Mock Community	intestine environment	10.1016/j.advnut.2025.100499	feces	Denmark	16	1	4	34983	175	0
D341	S83	4	SRR37040173	SRP670599	new	PRJNA1416402	SAMN54963531	D341	V4-V5 16S rRNA amplicon: human infant feces	AMPLICON	METAGENOMIC	PCR	paired	ILLUMINA	Illumina MiSeq	All stool samples were processed and sequenced with 100 mg of frozen stool. DNA extraction was done with the ZymoBIOMICS MagBead-96 DNA kit (cat # D4308) and the Eppendorf epMotion liquid handler 5075t. Isolated DNA was sent to Integrated Microbiome Resource at Dalhousie University (Halifax, Nova Scotia, Canada) for PCR and library preparation according to the methods reported by Comeau et al. an…	fastq	D341_R1.fastq.gz	D341_R2.fastq.gz	5'-GTGYCAGCMGCCGCGGTAA-3'+5'-CCGYCAATTYMTTTRAGTTT-3'	nucleic acid extraction protocol	V4/V5 on 16S rRNA	commensalism	MILQ	distilled water	ZymoBIOMICS Mock Community	intestine environment	10.1016/j.advnut.2025.100499	feces	Denmark	16	1	4	14709	235	0
D343	S84	2	SRR37040172	SRP670599	new	PRJNA1416402	SAMN54963532	D343	V4-V5 16S rRNA amplicon: human infant feces	AMPLICON	METAGENOMIC	PCR	paired	ILLUMINA	Illumina MiSeq	All stool samples were processed and sequenced with 100 mg of frozen stool. DNA extraction was done with the ZymoBIOMICS MagBead-96 DNA kit (cat # D4308) and the Eppendorf epMotion liquid handler 5075t. Isolated DNA was sent to Integrated Microbiome Resource at Dalhousie University (Halifax, Nova Scotia, Canada) for PCR and library preparation according to the methods reported by Comeau et al. an…	fastq	D343_R1.fastq.gz	D343_R2.fastq.gz	5'-GTGYCAGCMGCCGCGGTAA-3'+5'-CCGYCAATTYMTTTRAGTTT-3'	nucleic acid extraction protocol	V4/V5 on 16S rRNA	commensalism	MILQ	distilled water	ZymoBIOMICS Mock Community	intestine environment	10.1016/j.advnut.2025.100499	feces	Denmark	17	1	4	35005	30	0
D344	S84	3	SRR37040171	SRP670599	new	PRJNA1416402	SAMN54963533	D344	V4-V5 16S rRNA amplicon: human infant feces	AMPLICON	METAGENOMIC	PCR	paired	ILLUMINA	Illumina MiSeq	All stool samples were processed and sequenced with 100 mg of frozen stool. DNA extraction was done with the ZymoBIOMICS MagBead-96 DNA kit (cat # D4308) and the Eppendorf epMotion liquid handler 5075t. Isolated DNA was sent to Integrated Microbiome Resource at Dalhousie University (Halifax, Nova Scotia, Canada) for PCR and library preparation according to the methods reported by Comeau et al. an…	fastq	D344_R1.fastq.gz	D344_R2.fastq.gz	5'-GTGYCAGCMGCCGCGGTAA-3'+5'-CCGYCAATTYMTTTRAGTTT-3'	nucleic acid extraction protocol	V4/V5 on 16S rRNA	commensalism	MILQ	distilled water	ZymoBIOMICS Mock Community	intestine environment	10.1016/j.advnut.2025.100499	feces	Denmark	17	1	4	44479	117	0
D345	S84	4	SRR37040170	SRP670599	new	PRJNA1416402	SAMN54963534	D345	V4-V5 16S rRNA amplicon: human infant feces	AMPLICON	METAGENOMIC	PCR	paired	ILLUMINA	Illumina MiSeq	All stool samples were processed and sequenced with 100 mg of frozen stool. DNA extraction was done with the ZymoBIOMICS MagBead-96 DNA kit (cat # D4308) and the Eppendorf epMotion liquid handler 5075t. Isolated DNA was sent to Integrated Microbiome Resource at Dalhousie University (Halifax, Nova Scotia, Canada) for PCR and library preparation according to the methods reported by Comeau et al. an…	fastq	D345_R1.fastq.gz	D345_R2.fastq.gz	5'-GTGYCAGCMGCCGCGGTAA-3'+5'-CCGYCAATTYMTTTRAGTTT-3'	nucleic acid extraction protocol	V4/V5 on 16S rRNA	commensalism	MILQ	distilled water	ZymoBIOMICS Mock Community	intestine environment	10.1016/j.advnut.2025.100499	feces	Denmark	17	1	4	46050	192	0
D346	S85	2	SRR37040169	SRP670599	new	PRJNA1416402	SAMN54963535	D346	V4-V5 16S rRNA amplicon: human infant feces	AMPLICON	METAGENOMIC	PCR	paired	ILLUMINA	Illumina MiSeq	All stool samples were processed and sequenced with 100 mg of frozen stool. DNA extraction was done with the ZymoBIOMICS MagBead-96 DNA kit (cat # D4308) and the Eppendorf epMotion liquid handler 5075t. Isolated DNA was sent to Integrated Microbiome Resource at Dalhousie University (Halifax, Nova Scotia, Canada) for PCR and library preparation according to the methods reported by Comeau et al. an…	fastq	D346_R1.fastq.gz	D346_R2.fastq.gz	5'-GTGYCAGCMGCCGCGGTAA-3'+5'-CCGYCAATTYMTTTRAGTTT-3'	nucleic acid extraction protocol	V4/V5 on 16S rRNA	commensalism	MILQ	distilled water	ZymoBIOMICS Mock Community	intestine environment	10.1016/j.advnut.2025.100499	feces	Denmark	17	1	4	26340	86	0
D347	S85	3	SRR37040168	SRP670599	new	PRJNA1416402	SAMN54963536	D347	V4-V5 16S rRNA amplicon: human infant feces	AMPLICON	METAGENOMIC	PCR	paired	ILLUMINA	Illumina MiSeq	All stool samples were processed and sequenced with 100 mg of frozen stool. DNA extraction was done with the ZymoBIOMICS MagBead-96 DNA kit (cat # D4308) and the Eppendorf epMotion liquid handler 5075t. Isolated DNA was sent to Integrated Microbiome Resource at Dalhousie University (Halifax, Nova Scotia, Canada) for PCR and library preparation according to the methods reported by Comeau et al. an…	fastq	D347_R1.fastq.gz	D347_R2.fastq.gz	5'-GTGYCAGCMGCCGCGGTAA-3'+5'-CCGYCAATTYMTTTRAGTTT-3'	nucleic acid extraction protocol	V4/V5 on 16S rRNA	commensalism	MILQ	distilled water	ZymoBIOMICS Mock Community	intestine environment	10.1016/j.advnut.2025.100499	feces	Denmark	17	1	4	33631	150	0
D348	S85	4	SRR37040167	SRP670599	new	PRJNA1416402	SAMN54963537	D348	V4-V5 16S rRNA amplicon: human infant feces	AMPLICON	METAGENOMIC	PCR	paired	ILLUMINA	Illumina MiSeq	All stool samples were processed and sequenced with 100 mg of frozen stool. DNA extraction was done with the ZymoBIOMICS MagBead-96 DNA kit (cat # D4308) and the Eppendorf epMotion liquid handler 5075t. Isolated DNA was sent to Integrated Microbiome Resource at Dalhousie University (Halifax, Nova Scotia, Canada) for PCR and library preparation according to the methods reported by Comeau et al. an…	fastq	D348_R1.fastq.gz	D348_R2.fastq.gz	5'-GTGYCAGCMGCCGCGGTAA-3'+5'-CCGYCAATTYMTTTRAGTTT-3'	nucleic acid extraction protocol	V4/V5 on 16S rRNA	commensalism	MILQ	distilled water	ZymoBIOMICS Mock Community	intestine environment	10.1016/j.advnut.2025.100499	feces	Denmark	17	1	4	23321	232	0
D349	S86	2	SRR37040166	SRP670599	new	PRJNA1416402	SAMN54963538	D349	V4-V5 16S rRNA amplicon: human infant feces	AMPLICON	METAGENOMIC	PCR	paired	ILLUMINA	Illumina MiSeq	All stool samples were processed and sequenced with 100 mg of frozen stool. DNA extraction was done with the ZymoBIOMICS MagBead-96 DNA kit (cat # D4308) and the Eppendorf epMotion liquid handler 5075t. Isolated DNA was sent to Integrated Microbiome Resource at Dalhousie University (Halifax, Nova Scotia, Canada) for PCR and library preparation according to the methods reported by Comeau et al. an…	fastq	D349_R1.fastq.gz	D349_R2.fastq.gz	5'-GTGYCAGCMGCCGCGGTAA-3'+5'-CCGYCAATTYMTTTRAGTTT-3'	nucleic acid extraction protocol	V4/V5 on 16S rRNA	commensalism	MILQ	distilled water	ZymoBIOMICS Mock Community	intestine environment	10.1016/j.advnut.2025.100499	feces	Denmark	17	1	4	27676	31	0
D35	S8	3	SRR37040282	SRP670599	new	PRJNA1416402	SAMN54963539	D35	V4-V5 16S rRNA amplicon: human infant feces	AMPLICON	METAGENOMIC	PCR	paired	ILLUMINA	Illumina MiSeq	All stool samples were processed and sequenced with 100 mg of frozen stool. DNA extraction was done with the ZymoBIOMICS MagBead-96 DNA kit (cat # D4308) and the Eppendorf epMotion liquid handler 5075t. Isolated DNA was sent to Integrated Microbiome Resource at Dalhousie University (Halifax, Nova Scotia, Canada) for PCR and library preparation according to the methods reported by Comeau et al. an…	fastq	D35_R1.fastq.gz	D35_R2.fastq.gz	5'-GTGYCAGCMGCCGCGGTAA-3'+5'-CCGYCAATTYMTTTRAGTTT-3'	nucleic acid extraction protocol	V4/V5 on 16S rRNA	commensalism	MILQ	distilled water	ZymoBIOMICS Mock Community	intestine environment	10.1016/j.advnut.2025.100499	feces	Denmark	10	1	1	9539	164	0
D350	S86	3	SRR37040281	SRP670599	new	PRJNA1416402	SAMN54963540	D350	V4-V5 16S rRNA amplicon: human infant feces	AMPLICON	METAGENOMIC	PCR	paired	ILLUMINA	Illumina MiSeq	All stool samples were processed and sequenced with 100 mg of frozen stool. DNA extraction was done with the ZymoBIOMICS MagBead-96 DNA kit (cat # D4308) and the Eppendorf epMotion liquid handler 5075t. Isolated DNA was sent to Integrated Microbiome Resource at Dalhousie University (Halifax, Nova Scotia, Canada) for PCR and library preparation according to the methods reported by Comeau et al. an…	fastq	D350_R1.fastq.gz	D350_R2.fastq.gz	5'-GTGYCAGCMGCCGCGGTAA-3'+5'-CCGYCAATTYMTTTRAGTTT-3'	nucleic acid extraction protocol	V4/V5 on 16S rRNA	commensalism	MILQ	distilled water	ZymoBIOMICS Mock Community	intestine environment	10.1016/j.advnut.2025.100499	feces	Denmark	17	1	4	37905	115	0
D351	S86	4	SRR37040280	SRP670599	new	PRJNA1416402	SAMN54963541	D351	V4-V5 16S rRNA amplicon: human infant feces	AMPLICON	METAGENOMIC	PCR	paired	ILLUMINA	Illumina MiSeq	All stool samples were processed and sequenced with 100 mg of frozen stool. DNA extraction was done with the ZymoBIOMICS MagBead-96 DNA kit (cat # D4308) and the Eppendorf epMotion liquid handler 5075t. Isolated DNA was sent to Integrated Microbiome Resource at Dalhousie University (Halifax, Nova Scotia, Canada) for PCR and library preparation according to the methods reported by Comeau et al. an…	fastq	D351_R1.fastq.gz	D351_R2.fastq.gz	5'-GTGYCAGCMGCCGCGGTAA-3'+5'-CCGYCAATTYMTTTRAGTTT-3'	nucleic acid extraction protocol	V4/V5 on 16S rRNA	commensalism	MILQ	distilled water	ZymoBIOMICS Mock Community	intestine environment	10.1016/j.advnut.2025.100499	feces	Denmark	17	1	4	17173	186	0
D352	S87	2	SRR37040279	SRP670599	new	PRJNA1416402	SAMN54963542	D352	V4-V5 16S rRNA amplicon: human infant feces	AMPLICON	METAGENOMIC	PCR	paired	ILLUMINA	Illumina MiSeq	All stool samples were processed and sequenced with 100 mg of frozen stool. DNA extraction was done with the ZymoBIOMICS MagBead-96 DNA kit (cat # D4308) and the Eppendorf epMotion liquid handler 5075t. Isolated DNA was sent to Integrated Microbiome Resource at Dalhousie University (Halifax, Nova Scotia, Canada) for PCR and library preparation according to the methods reported by Comeau et al. an…	fastq	D352_R1.fastq.gz	D352_R2.fastq.gz	5'-GTGYCAGCMGCCGCGGTAA-3'+5'-CCGYCAATTYMTTTRAGTTT-3'	nucleic acid extraction protocol	V4/V5 on 16S rRNA	commensalism	MILQ	distilled water	ZymoBIOMICS Mock Community	intestine environment	10.1016/j.advnut.2025.100499	feces	Denmark	17	1	4	47529	85	0
D353	S87	3	SRR37040278	SRP670599	new	PRJNA1416402	SAMN54963543	D353	V4-V5 16S rRNA amplicon: human infant feces	AMPLICON	METAGENOMIC	PCR	paired	ILLUMINA	Illumina MiSeq	All stool samples were processed and sequenced with 100 mg of frozen stool. DNA extraction was done with the ZymoBIOMICS MagBead-96 DNA kit (cat # D4308) and the Eppendorf epMotion liquid handler 5075t. Isolated DNA was sent to Integrated Microbiome Resource at Dalhousie University (Halifax, Nova Scotia, Canada) for PCR and library preparation according to the methods reported by Comeau et al. an…	fastq	D353_R1.fastq.gz	D353_R2.fastq.gz	5'-GTGYCAGCMGCCGCGGTAA-3'+5'-CCGYCAATTYMTTTRAGTTT-3'	nucleic acid extraction protocol	V4/V5 on 16S rRNA	commensalism	MILQ	distilled water	ZymoBIOMICS Mock Community	intestine environment	10.1016/j.advnut.2025.100499	feces	Denmark	17	1	4	21243	149	0
D354	S87	4	SRR37040277	SRP670599	new	PRJNA1416402	SAMN54963544	D354	V4-V5 16S rRNA amplicon: human infant feces	AMPLICON	METAGENOMIC	PCR	paired	ILLUMINA	Illumina MiSeq	All stool samples were processed and sequenced with 100 mg of frozen stool. DNA extraction was done with the ZymoBIOMICS MagBead-96 DNA kit (cat # D4308) and the Eppendorf epMotion liquid handler 5075t. Isolated DNA was sent to Integrated Microbiome Resource at Dalhousie University (Halifax, Nova Scotia, Canada) for PCR and library preparation according to the methods reported by Comeau et al. an…	fastq	D354_R1.fastq.gz	D354_R2.fastq.gz	5'-GTGYCAGCMGCCGCGGTAA-3'+5'-CCGYCAATTYMTTTRAGTTT-3'	nucleic acid extraction protocol	V4/V5 on 16S rRNA	commensalism	MILQ	distilled water	ZymoBIOMICS Mock Community	intestine environment	10.1016/j.advnut.2025.100499	feces	Denmark	17	1	4	17204	241	0
D355	S88	2	SRR37040276	SRP670599	new	PRJNA1416402	SAMN54963545	D355	V4-V5 16S rRNA amplicon: human infant feces	AMPLICON	METAGENOMIC	PCR	paired	ILLUMINA	Illumina MiSeq	All stool samples were processed and sequenced with 100 mg of frozen stool. DNA extraction was done with the ZymoBIOMICS MagBead-96 DNA kit (cat # D4308) and the Eppendorf epMotion liquid handler 5075t. Isolated DNA was sent to Integrated Microbiome Resource at Dalhousie University (Halifax, Nova Scotia, Canada) for PCR and library preparation according to the methods reported by Comeau et al. an…	fastq	D355_R1.fastq.gz	D355_R2.fastq.gz	5'-GTGYCAGCMGCCGCGGTAA-3'+5'-CCGYCAATTYMTTTRAGTTT-3'	nucleic acid extraction protocol	V4/V5 on 16S rRNA	commensalism	MILQ	distilled water	ZymoBIOMICS Mock Community	intestine environment	10.1016/j.advnut.2025.100499	feces	Denmark	17	1	4	28812	52	0
D356	S88	3	SRR37040275	SRP670599	new	PRJNA1416402	SAMN54963546	D356	V4-V5 16S rRNA amplicon: human infant feces	AMPLICON	METAGENOMIC	PCR	paired	ILLUMINA	Illumina MiSeq	All stool samples were processed and sequenced with 100 mg of frozen stool. DNA extraction was done with the ZymoBIOMICS MagBead-96 DNA kit (cat # D4308) and the Eppendorf epMotion liquid handler 5075t. Isolated DNA was sent to Integrated Microbiome Resource at Dalhousie University (Halifax, Nova Scotia, Canada) for PCR and library preparation according to the methods reported by Comeau et al. an…	fastq	D356_R1.fastq.gz	D356_R2.fastq.gz	5'-GTGYCAGCMGCCGCGGTAA-3'+5'-CCGYCAATTYMTTTRAGTTT-3'	nucleic acid extraction protocol	V4/V5 on 16S rRNA	commensalism	MILQ	distilled water	ZymoBIOMICS Mock Community	intestine environment	10.1016/j.advnut.2025.100499	feces	Denmark	17	1	4	35573	129	0
D357	S88	4	SRR37040274	SRP670599	new	PRJNA1416402	SAMN54963547	D357	V4-V5 16S rRNA amplicon: human infant feces	AMPLICON	METAGENOMIC	PCR	paired	ILLUMINA	Illumina MiSeq	All stool samples were processed and sequenced with 100 mg of frozen stool. DNA extraction was done with the ZymoBIOMICS MagBead-96 DNA kit (cat # D4308) and the Eppendorf epMotion liquid handler 5075t. Isolated DNA was sent to Integrated Microbiome Resource at Dalhousie University (Halifax, Nova Scotia, Canada) for PCR and library preparation according to the methods reported by Comeau et al. an…	fastq	D357_R1.fastq.gz	D357_R2.fastq.gz	5'-GTGYCAGCMGCCGCGGTAA-3'+5'-CCGYCAATTYMTTTRAGTTT-3'	nucleic acid extraction protocol	V4/V5 on 16S rRNA	commensalism	MILQ	distilled water	ZymoBIOMICS Mock Community	intestine environment	10.1016/j.advnut.2025.100499	feces	Denmark	17	1	4	18983	199	0
D358	S89	2	SRR37040273	SRP670599	new	PRJNA1416402	SAMN54963548	D358	V4-V5 16S rRNA amplicon: human infant feces	AMPLICON	METAGENOMIC	PCR	paired	ILLUMINA	Illumina MiSeq	All stool samples were processed and sequenced with 100 mg of frozen stool. DNA extraction was done with the ZymoBIOMICS MagBead-96 DNA kit (cat # D4308) and the Eppendorf epMotion liquid handler 5075t. Isolated DNA was sent to Integrated Microbiome Resource at Dalhousie University (Halifax, Nova Scotia, Canada) for PCR and library preparation according to the methods reported by Comeau et al. an…	fastq	D358_R1.fastq.gz	D358_R2.fastq.gz	5'-GTGYCAGCMGCCGCGGTAA-3'+5'-CCGYCAATTYMTTTRAGTTT-3'	nucleic acid extraction protocol	V4/V5 on 16S rRNA	commensalism	MILQ	distilled water	ZymoBIOMICS Mock Community	intestine environment	10.1016/j.advnut.2025.100499	feces	Denmark	17	1	4	19234	68	0
D359	S89	3	SRR37040271	SRP670599	new	PRJNA1416402	SAMN54963549	D359	V4-V5 16S rRNA amplicon: human infant feces	AMPLICON	METAGENOMIC	PCR	paired	ILLUMINA	Illumina MiSeq	All stool samples were processed and sequenced with 100 mg of frozen stool. DNA extraction was done with the ZymoBIOMICS MagBead-96 DNA kit (cat # D4308) and the Eppendorf epMotion liquid handler 5075t. Isolated DNA was sent to Integrated Microbiome Resource at Dalhousie University (Halifax, Nova Scotia, Canada) for PCR and library preparation according to the methods reported by Comeau et al. an…	fastq	D359_R1.fastq.gz	D359_R2.fastq.gz	5'-GTGYCAGCMGCCGCGGTAA-3'+5'-CCGYCAATTYMTTTRAGTTT-3'	nucleic acid extraction protocol	V4/V5 on 16S rRNA	commensalism	MILQ	distilled water	ZymoBIOMICS Mock Community	intestine environment	10.1016/j.advnut.2025.100499	feces	Denmark	17	1	4	9207	142	0
D36	S8	4	SRR37040270	SRP670599	new	PRJNA1416402	SAMN54963550	D36	V4-V5 16S rRNA amplicon: human infant feces	AMPLICON	METAGENOMIC	PCR	paired	ILLUMINA	Illumina MiSeq	All stool samples were processed and sequenced with 100 mg of frozen stool. DNA extraction was done with the ZymoBIOMICS MagBead-96 DNA kit (cat # D4308) and the Eppendorf epMotion liquid handler 5075t. Isolated DNA was sent to Integrated Microbiome Resource at Dalhousie University (Halifax, Nova Scotia, Canada) for PCR and library preparation according to the methods reported by Comeau et al. an…	fastq	D36_R1.fastq.gz	D36_R2.fastq.gz	5'-GTGYCAGCMGCCGCGGTAA-3'+5'-CCGYCAATTYMTTTRAGTTT-3'	nucleic acid extraction protocol	V4/V5 on 16S rRNA	commensalism	MILQ	distilled water	ZymoBIOMICS Mock Community	intestine environment	10.1016/j.advnut.2025.100499	feces	Denmark	10	1	1	18783	241	0
D360	S89	4	SRR37040269	SRP670599	new	PRJNA1416402	SAMN54963551	D360	V4-V5 16S rRNA amplicon: human infant feces	AMPLICON	METAGENOMIC	PCR	paired	ILLUMINA	Illumina MiSeq	All stool samples were processed and sequenced with 100 mg of frozen stool. DNA extraction was done with the ZymoBIOMICS MagBead-96 DNA kit (cat # D4308) and the Eppendorf epMotion liquid handler 5075t. Isolated DNA was sent to Integrated Microbiome Resource at Dalhousie University (Halifax, Nova Scotia, Canada) for PCR and library preparation according to the methods reported by Comeau et al. an…	fastq	D360_R1.fastq.gz	D360_R2.fastq.gz	5'-GTGYCAGCMGCCGCGGTAA-3'+5'-CCGYCAATTYMTTTRAGTTT-3'	nucleic acid extraction protocol	V4/V5 on 16S rRNA	commensalism	MILQ	distilled water	ZymoBIOMICS Mock Community	intestine environment	10.1016/j.advnut.2025.100499	feces	Denmark	17	1	4	18650	227	0
D361	S90	2	SRR37040101	SRP670599	new	PRJNA1416402	SAMN54963552	D361	V4-V5 16S rRNA amplicon: human infant feces	AMPLICON	METAGENOMIC	PCR	paired	ILLUMINA	Illumina MiSeq	All stool samples were processed and sequenced with 100 mg of frozen stool. DNA extraction was done with the ZymoBIOMICS MagBead-96 DNA kit (cat # D4308) and the Eppendorf epMotion liquid handler 5075t. Isolated DNA was sent to Integrated Microbiome Resource at Dalhousie University (Halifax, Nova Scotia, Canada) for PCR and library preparation according to the methods reported by Comeau et al. an…	fastq	D361_R1.fastq.gz	D361_R2.fastq.gz	5'-GTGYCAGCMGCCGCGGTAA-3'+5'-CCGYCAATTYMTTTRAGTTT-3'	nucleic acid extraction protocol	V4/V5 on 16S rRNA	commensalism	MILQ	distilled water	ZymoBIOMICS Mock Community	intestine environment	10.1016/j.advnut.2025.100499	feces	Denmark	17	1	4	44846	32	0
D362	S90	3	SRR37040100	SRP670599	new	PRJNA1416402	SAMN54963553	D362	V4-V5 16S rRNA amplicon: human infant feces	AMPLICON	METAGENOMIC	PCR	paired	ILLUMINA	Illumina MiSeq	All stool samples were processed and sequenced with 100 mg of frozen stool. DNA extraction was done with the ZymoBIOMICS MagBead-96 DNA kit (cat # D4308) and the Eppendorf epMotion liquid handler 5075t. Isolated DNA was sent to Integrated Microbiome Resource at Dalhousie University (Halifax, Nova Scotia, Canada) for PCR and library preparation according to the methods reported by Comeau et al. an…	fastq	D362_R1.fastq.gz	D362_R2.fastq.gz	5'-GTGYCAGCMGCCGCGGTAA-3'+5'-CCGYCAATTYMTTTRAGTTT-3'	nucleic acid extraction protocol	V4/V5 on 16S rRNA	commensalism	MILQ	distilled water	ZymoBIOMICS Mock Community	intestine environment	10.1016/j.advnut.2025.100499	feces	Denmark	17	1	4	51672	140	0
D363	S90	4	SRR37040099	SRP670599	new	PRJNA1416402	SAMN54963554	D363	V4-V5 16S rRNA amplicon: human infant feces	AMPLICON	METAGENOMIC	PCR	paired	ILLUMINA	Illumina MiSeq	All stool samples were processed and sequenced with 100 mg of frozen stool. DNA extraction was done with the ZymoBIOMICS MagBead-96 DNA kit (cat # D4308) and the Eppendorf epMotion liquid handler 5075t. Isolated DNA was sent to Integrated Microbiome Resource at Dalhousie University (Halifax, Nova Scotia, Canada) for PCR and library preparation according to the methods reported by Comeau et al. an…	fastq	D363_R1.fastq.gz	D363_R2.fastq.gz	5'-GTGYCAGCMGCCGCGGTAA-3'+5'-CCGYCAATTYMTTTRAGTTT-3'	nucleic acid extraction protocol	V4/V5 on 16S rRNA	commensalism	MILQ	distilled water	ZymoBIOMICS Mock Community	intestine environment	10.1016/j.advnut.2025.100499	feces	Denmark	17	1	4	78510	182	0
D365	S99	2	SRR37040098	SRP670599	new	PRJNA1416402	SAMN54963555	D365	V4-V5 16S rRNA amplicon: human infant feces	AMPLICON	METAGENOMIC	PCR	paired	ILLUMINA	Illumina MiSeq	All stool samples were processed and sequenced with 100 mg of frozen stool. DNA extraction was done with the ZymoBIOMICS MagBead-96 DNA kit (cat # D4308) and the Eppendorf epMotion liquid handler 5075t. Isolated DNA was sent to Integrated Microbiome Resource at Dalhousie University (Halifax, Nova Scotia, Canada) for PCR and library preparation according to the methods reported by Comeau et al. an…	fastq	D365_R1.fastq.gz	D365_R2.fastq.gz	5'-GTGYCAGCMGCCGCGGTAA-3'+5'-CCGYCAATTYMTTTRAGTTT-3'	nucleic acid extraction protocol	V4/V5 on 16S rRNA	commensalism	MILQ	distilled water	ZymoBIOMICS Mock Community	intestine environment	10.1016/j.advnut.2025.100499	feces	Denmark	18	1	4	40597	50	0
D366	S99	3	SRR37040097	SRP670599	new	PRJNA1416402	SAMN54963556	D366	V4-V5 16S rRNA amplicon: human infant feces	AMPLICON	METAGENOMIC	PCR	paired	ILLUMINA	Illumina MiSeq	All stool samples were processed and sequenced with 100 mg of frozen stool. DNA extraction was done with the ZymoBIOMICS MagBead-96 DNA kit (cat # D4308) and the Eppendorf epMotion liquid handler 5075t. Isolated DNA was sent to Integrated Microbiome Resource at Dalhousie University (Halifax, Nova Scotia, Canada) for PCR and library preparation according to the methods reported by Comeau et al. an…	fastq	D366_R1.fastq.gz	D366_R2.fastq.gz	5'-GTGYCAGCMGCCGCGGTAA-3'+5'-CCGYCAATTYMTTTRAGTTT-3'	nucleic acid extraction protocol	V4/V5 on 16S rRNA	commensalism	MILQ	distilled water	ZymoBIOMICS Mock Community	intestine environment	10.1016/j.advnut.2025.100499	feces	Denmark	18	1	4	30112	127	0
D367	S99	4	SRR37040096	SRP670599	new	PRJNA1416402	SAMN54963557	D367	V4-V5 16S rRNA amplicon: human infant feces	AMPLICON	METAGENOMIC	PCR	paired	ILLUMINA	Illumina MiSeq	All stool samples were processed and sequenced with 100 mg of frozen stool. DNA extraction was done with the ZymoBIOMICS MagBead-96 DNA kit (cat # D4308) and the Eppendorf epMotion liquid handler 5075t. Isolated DNA was sent to Integrated Microbiome Resource at Dalhousie University (Halifax, Nova Scotia, Canada) for PCR and library preparation according to the methods reported by Comeau et al. an…	fastq	D367_R1.fastq.gz	D367_R2.fastq.gz	5'-GTGYCAGCMGCCGCGGTAA-3'+5'-CCGYCAATTYMTTTRAGTTT-3'	nucleic acid extraction protocol	V4/V5 on 16S rRNA	commensalism	MILQ	distilled water	ZymoBIOMICS Mock Community	intestine environment	10.1016/j.advnut.2025.100499	feces	Denmark	18	1	4	39945	183	0
D368	S100	2	SRR37040095	SRP670599	new	PRJNA1416402	SAMN54963558	D368	V4-V5 16S rRNA amplicon: human infant feces	AMPLICON	METAGENOMIC	PCR	paired	ILLUMINA	Illumina MiSeq	All stool samples were processed and sequenced with 100 mg of frozen stool. DNA extraction was done with the ZymoBIOMICS MagBead-96 DNA kit (cat # D4308) and the Eppendorf epMotion liquid handler 5075t. Isolated DNA was sent to Integrated Microbiome Resource at Dalhousie University (Halifax, Nova Scotia, Canada) for PCR and library preparation according to the methods reported by Comeau et al. an…	fastq	D368_R1.fastq.gz	D368_R2.fastq.gz	5'-GTGYCAGCMGCCGCGGTAA-3'+5'-CCGYCAATTYMTTTRAGTTT-3'	nucleic acid extraction protocol	V4/V5 on 16S rRNA	commensalism	MILQ	distilled water	ZymoBIOMICS Mock Community	intestine environment	10.1016/j.advnut.2025.100499	feces	Denmark	18	1	4	23745	67	0
D369	S100	3	SRR37040093	SRP670599	new	PRJNA1416402	SAMN54963559	D369	V4-V5 16S rRNA amplicon: human infant feces	AMPLICON	METAGENOMIC	PCR	paired	ILLUMINA	Illumina MiSeq	All stool samples were processed and sequenced with 100 mg of frozen stool. DNA extraction was done with the ZymoBIOMICS MagBead-96 DNA kit (cat # D4308) and the Eppendorf epMotion liquid handler 5075t. Isolated DNA was sent to Integrated Microbiome Resource at Dalhousie University (Halifax, Nova Scotia, Canada) for PCR and library preparation according to the methods reported by Comeau et al. an…	fastq	D369_R1.fastq.gz	D369_R2.fastq.gz	5'-GTGYCAGCMGCCGCGGTAA-3'+5'-CCGYCAATTYMTTTRAGTTT-3'	nucleic acid extraction protocol	V4/V5 on 16S rRNA	commensalism	MILQ	distilled water	ZymoBIOMICS Mock Community	intestine environment	10.1016/j.advnut.2025.100499	feces	Denmark	18	1	4	50861	137	0
D37	S9	2	SRR37040092	SRP670599	new	PRJNA1416402	SAMN54963560	D37	V4-V5 16S rRNA amplicon: human infant feces	AMPLICON	METAGENOMIC	PCR	paired	ILLUMINA	Illumina MiSeq	All stool samples were processed and sequenced with 100 mg of frozen stool. DNA extraction was done with the ZymoBIOMICS MagBead-96 DNA kit (cat # D4308) and the Eppendorf epMotion liquid handler 5075t. Isolated DNA was sent to Integrated Microbiome Resource at Dalhousie University (Halifax, Nova Scotia, Canada) for PCR and library preparation according to the methods reported by Comeau et al. an…	fastq	D37_R1.fastq.gz	D37_R2.fastq.gz	5'-GTGYCAGCMGCCGCGGTAA-3'+5'-CCGYCAATTYMTTTRAGTTT-3'	nucleic acid extraction protocol	V4/V5 on 16S rRNA	commensalism	MILQ	distilled water	ZymoBIOMICS Mock Community	intestine environment	10.1016/j.advnut.2025.100499	feces	Denmark	10	1	1	27379	47	0
D370	S100	4	SRR37040091	SRP670599	new	PRJNA1416402	SAMN54963561	D370	V4-V5 16S rRNA amplicon: human infant feces	AMPLICON	METAGENOMIC	PCR	paired	ILLUMINA	Illumina MiSeq	All stool samples were processed and sequenced with 100 mg of frozen stool. DNA extraction was done with the ZymoBIOMICS MagBead-96 DNA kit (cat # D4308) and the Eppendorf epMotion liquid handler 5075t. Isolated DNA was sent to Integrated Microbiome Resource at Dalhousie University (Halifax, Nova Scotia, Canada) for PCR and library preparation according to the methods reported by Comeau et al. an…	fastq	D370_R1.fastq.gz	D370_R2.fastq.gz	5'-GTGYCAGCMGCCGCGGTAA-3'+5'-CCGYCAATTYMTTTRAGTTT-3'	nucleic acid extraction protocol	V4/V5 on 16S rRNA	commensalism	MILQ	distilled water	ZymoBIOMICS Mock Community	intestine environment	10.1016/j.advnut.2025.100499	feces	Denmark	18	1	4	18874	208	0
D371	S101	2	SRR37040090	SRP670599	new	PRJNA1416402	SAMN54963562	D371	V4-V5 16S rRNA amplicon: human infant feces	AMPLICON	METAGENOMIC	PCR	paired	ILLUMINA	Illumina MiSeq	All stool samples were processed and sequenced with 100 mg of frozen stool. DNA extraction was done with the ZymoBIOMICS MagBead-96 DNA kit (cat # D4308) and the Eppendorf epMotion liquid handler 5075t. Isolated DNA was sent to Integrated Microbiome Resource at Dalhousie University (Halifax, Nova Scotia, Canada) for PCR and library preparation according to the methods reported by Comeau et al. an…	fastq	D371_R1.fastq.gz	D371_R2.fastq.gz	5'-GTGYCAGCMGCCGCGGTAA-3'+5'-CCGYCAATTYMTTTRAGTTT-3'	nucleic acid extraction protocol	V4/V5 on 16S rRNA	commensalism	MILQ	distilled water	ZymoBIOMICS Mock Community	intestine environment	10.1016/j.advnut.2025.100499	feces	Denmark	18	1	4	78010	80	0
D372	S101	3	SRR37040089	SRP670599	new	PRJNA1416402	SAMN54963563	D372	V4-V5 16S rRNA amplicon: human infant feces	AMPLICON	METAGENOMIC	PCR	paired	ILLUMINA	Illumina MiSeq	All stool samples were processed and sequenced with 100 mg of frozen stool. DNA extraction was done with the ZymoBIOMICS MagBead-96 DNA kit (cat # D4308) and the Eppendorf epMotion liquid handler 5075t. Isolated DNA was sent to Integrated Microbiome Resource at Dalhousie University (Halifax, Nova Scotia, Canada) for PCR and library preparation according to the methods reported by Comeau et al. an…	fastq	D372_R1.fastq.gz	D372_R2.fastq.gz	5'-GTGYCAGCMGCCGCGGTAA-3'+5'-CCGYCAATTYMTTTRAGTTT-3'	nucleic acid extraction protocol	V4/V5 on 16S rRNA	commensalism	MILQ	distilled water	ZymoBIOMICS Mock Community	intestine environment	10.1016/j.advnut.2025.100499	feces	Denmark	18	1	4	28288	168	0
D373	S101	4	SRR37040088	SRP670599	new	PRJNA1416402	SAMN54963564	D373	V4-V5 16S rRNA amplicon: human infant feces	AMPLICON	METAGENOMIC	PCR	paired	ILLUMINA	Illumina MiSeq	All stool samples were processed and sequenced with 100 mg of frozen stool. DNA extraction was done with the ZymoBIOMICS MagBead-96 DNA kit (cat # D4308) and the Eppendorf epMotion liquid handler 5075t. Isolated DNA was sent to Integrated Microbiome Resource at Dalhousie University (Halifax, Nova Scotia, Canada) for PCR and library preparation according to the methods reported by Comeau et al. an…	fastq	D373_R1.fastq.gz	D373_R2.fastq.gz	5'-GTGYCAGCMGCCGCGGTAA-3'+5'-CCGYCAATTYMTTTRAGTTT-3'	nucleic acid extraction protocol	V4/V5 on 16S rRNA	commensalism	MILQ	distilled water	ZymoBIOMICS Mock Community	intestine environment	10.1016/j.advnut.2025.100499	feces	Denmark	18	1	4	26469	239	0
D377	S102	2	SRR37040087	SRP670599	new	PRJNA1416402	SAMN54963565	D377	V4-V5 16S rRNA amplicon: human infant feces	AMPLICON	METAGENOMIC	PCR	paired	ILLUMINA	Illumina MiSeq	All stool samples were processed and sequenced with 100 mg of frozen stool. DNA extraction was done with the ZymoBIOMICS MagBead-96 DNA kit (cat # D4308) and the Eppendorf epMotion liquid handler 5075t. Isolated DNA was sent to Integrated Microbiome Resource at Dalhousie University (Halifax, Nova Scotia, Canada) for PCR and library preparation according to the methods reported by Comeau et al. an…	fastq	D377_R1.fastq.gz	D377_R2.fastq.gz	5'-GTGYCAGCMGCCGCGGTAA-3'+5'-CCGYCAATTYMTTTRAGTTT-3'	nucleic acid extraction protocol	V4/V5 on 16S rRNA	commensalism	MILQ	distilled water	ZymoBIOMICS Mock Community	intestine environment	10.1016/j.advnut.2025.100499	feces	Denmark	18	1	4	52469	66	0
D378	S102	3	SRR37040086	SRP670599	new	PRJNA1416402	SAMN54963566	D378	V4-V5 16S rRNA amplicon: human infant feces	AMPLICON	METAGENOMIC	PCR	paired	ILLUMINA	Illumina MiSeq	All stool samples were processed and sequenced with 100 mg of frozen stool. DNA extraction was done with the ZymoBIOMICS MagBead-96 DNA kit (cat # D4308) and the Eppendorf epMotion liquid handler 5075t. Isolated DNA was sent to Integrated Microbiome Resource at Dalhousie University (Halifax, Nova Scotia, Canada) for PCR and library preparation according to the methods reported by Comeau et al. an…	fastq	D378_R1.fastq.gz	D378_R2.fastq.gz	5'-GTGYCAGCMGCCGCGGTAA-3'+5'-CCGYCAATTYMTTTRAGTTT-3'	nucleic acid extraction protocol	V4/V5 on 16S rRNA	commensalism	MILQ	distilled water	ZymoBIOMICS Mock Community	intestine environment	10.1016/j.advnut.2025.100499	feces	Denmark	18	1	4	67238	138	0
D379	S102	4	SRR37040085	SRP670599	new	PRJNA1416402	SAMN54963567	D379	V4-V5 16S rRNA amplicon: human infant feces	AMPLICON	METAGENOMIC	PCR	paired	ILLUMINA	Illumina MiSeq	All stool samples were processed and sequenced with 100 mg of frozen stool. DNA extraction was done with the ZymoBIOMICS MagBead-96 DNA kit (cat # D4308) and the Eppendorf epMotion liquid handler 5075t. Isolated DNA was sent to Integrated Microbiome Resource at Dalhousie University (Halifax, Nova Scotia, Canada) for PCR and library preparation according to the methods reported by Comeau et al. an…	fastq	D379_R1.fastq.gz	D379_R2.fastq.gz	5'-GTGYCAGCMGCCGCGGTAA-3'+5'-CCGYCAATTYMTTTRAGTTT-3'	nucleic acid extraction protocol	V4/V5 on 16S rRNA	commensalism	MILQ	distilled water	ZymoBIOMICS Mock Community	intestine environment	10.1016/j.advnut.2025.100499	feces	Denmark	18	1	4	20035	221	0
D38	S9	3	SRR37040084	SRP670599	new	PRJNA1416402	SAMN54963568	D38	V4-V5 16S rRNA amplicon: human infant feces	AMPLICON	METAGENOMIC	PCR	paired	ILLUMINA	Illumina MiSeq	All stool samples were processed and sequenced with 100 mg of frozen stool. DNA extraction was done with the ZymoBIOMICS MagBead-96 DNA kit (cat # D4308) and the Eppendorf epMotion liquid handler 5075t. Isolated DNA was sent to Integrated Microbiome Resource at Dalhousie University (Halifax, Nova Scotia, Canada) for PCR and library preparation according to the methods reported by Comeau et al. an…	fastq	D38_R1.fastq.gz	D38_R2.fastq.gz	5'-GTGYCAGCMGCCGCGGTAA-3'+5'-CCGYCAATTYMTTTRAGTTT-3'	nucleic acid extraction protocol	V4/V5 on 16S rRNA	commensalism	MILQ	distilled water	ZymoBIOMICS Mock Community	intestine environment	10.1016/j.advnut.2025.100499	feces	Denmark	10	1	1	36877	111	0
D380	S103	2	SRR37040082	SRP670599	new	PRJNA1416402	SAMN54963569	D380	V4-V5 16S rRNA amplicon: human infant feces	AMPLICON	METAGENOMIC	PCR	paired	ILLUMINA	Illumina MiSeq	All stool samples were processed and sequenced with 100 mg of frozen stool. DNA extraction was done with the ZymoBIOMICS MagBead-96 DNA kit (cat # D4308) and the Eppendorf epMotion liquid handler 5075t. Isolated DNA was sent to Integrated Microbiome Resource at Dalhousie University (Halifax, Nova Scotia, Canada) for PCR and library preparation according to the methods reported by Comeau et al. an…	fastq	D380_R1.fastq.gz	D380_R2.fastq.gz	5'-GTGYCAGCMGCCGCGGTAA-3'+5'-CCGYCAATTYMTTTRAGTTT-3'	nucleic acid extraction protocol	V4/V5 on 16S rRNA	commensalism	MILQ	distilled water	ZymoBIOMICS Mock Community	intestine environment	10.1016/j.advnut.2025.100499	feces	Denmark	18	1	4	78730	41	0
D381	S103	3	SRR37040081	SRP670599	new	PRJNA1416402	SAMN54963570	D381	V4-V5 16S rRNA amplicon: human infant feces	AMPLICON	METAGENOMIC	PCR	paired	ILLUMINA	Illumina MiSeq	All stool samples were processed and sequenced with 100 mg of frozen stool. DNA extraction was done with the ZymoBIOMICS MagBead-96 DNA kit (cat # D4308) and the Eppendorf epMotion liquid handler 5075t. Isolated DNA was sent to Integrated Microbiome Resource at Dalhousie University (Halifax, Nova Scotia, Canada) for PCR and library preparation according to the methods reported by Comeau et al. an…	fastq	D381_R1.fastq.gz	D381_R2.fastq.gz	5'-GTGYCAGCMGCCGCGGTAA-3'+5'-CCGYCAATTYMTTTRAGTTT-3'	nucleic acid extraction protocol	V4/V5 on 16S rRNA	commensalism	MILQ	distilled water	ZymoBIOMICS Mock Community	intestine environment	10.1016/j.advnut.2025.100499	feces	Denmark	18	1	4	67704	117	0
D382	S103	4	SRR37040080	SRP670599	new	PRJNA1416402	SAMN54963571	D382	V4-V5 16S rRNA amplicon: human infant feces	AMPLICON	METAGENOMIC	PCR	paired	ILLUMINA	Illumina MiSeq	All stool samples were processed and sequenced with 100 mg of frozen stool. DNA extraction was done with the ZymoBIOMICS MagBead-96 DNA kit (cat # D4308) and the Eppendorf epMotion liquid handler 5075t. Isolated DNA was sent to Integrated Microbiome Resource at Dalhousie University (Halifax, Nova Scotia, Canada) for PCR and library preparation according to the methods reported by Comeau et al. an…	fastq	D382_R1.fastq.gz	D382_R2.fastq.gz	5'-GTGYCAGCMGCCGCGGTAA-3'+5'-CCGYCAATTYMTTTRAGTTT-3'	nucleic acid extraction protocol	V4/V5 on 16S rRNA	commensalism	MILQ	distilled water	ZymoBIOMICS Mock Community	intestine environment	10.1016/j.advnut.2025.100499	feces	Denmark	18	1	4	50123	196	0
D386	S104	2	SRR37040079	SRP670599	new	PRJNA1416402	SAMN54963572	D386	V4-V5 16S rRNA amplicon: human infant feces	AMPLICON	METAGENOMIC	PCR	paired	ILLUMINA	Illumina MiSeq	All stool samples were processed and sequenced with 100 mg of frozen stool. DNA extraction was done with the ZymoBIOMICS MagBead-96 DNA kit (cat # D4308) and the Eppendorf epMotion liquid handler 5075t. Isolated DNA was sent to Integrated Microbiome Resource at Dalhousie University (Halifax, Nova Scotia, Canada) for PCR and library preparation according to the methods reported by Comeau et al. an…	fastq	D386_R1.fastq.gz	D386_R2.fastq.gz	5'-GTGYCAGCMGCCGCGGTAA-3'+5'-CCGYCAATTYMTTTRAGTTT-3'	nucleic acid extraction protocol	V4/V5 on 16S rRNA	commensalism	MILQ	distilled water	ZymoBIOMICS Mock Community	intestine environment	10.1016/j.advnut.2025.100499	feces	Denmark	18	2	5	29363	51	0
D387	S104	3	SRR37040078	SRP670599	new	PRJNA1416402	SAMN54963573	D387	V4-V5 16S rRNA amplicon: human infant feces	AMPLICON	METAGENOMIC	PCR	paired	ILLUMINA	Illumina MiSeq	All stool samples were processed and sequenced with 100 mg of frozen stool. DNA extraction was done with the ZymoBIOMICS MagBead-96 DNA kit (cat # D4308) and the Eppendorf epMotion liquid handler 5075t. Isolated DNA was sent to Integrated Microbiome Resource at Dalhousie University (Halifax, Nova Scotia, Canada) for PCR and library preparation according to the methods reported by Comeau et al. an…	fastq	D387_R1.fastq.gz	D387_R2.fastq.gz	5'-GTGYCAGCMGCCGCGGTAA-3'+5'-CCGYCAATTYMTTTRAGTTT-3'	nucleic acid extraction protocol	V4/V5 on 16S rRNA	commensalism	MILQ	distilled water	ZymoBIOMICS Mock Community	intestine environment	10.1016/j.advnut.2025.100499	feces	Denmark	18	2	5	18052	132	0
D388	S104	4	SRR37040077	SRP670599	new	PRJNA1416402	SAMN54963574	D388	V4-V5 16S rRNA amplicon: human infant feces	AMPLICON	METAGENOMIC	PCR	paired	ILLUMINA	Illumina MiSeq	All stool samples were processed and sequenced with 100 mg of frozen stool. DNA extraction was done with the ZymoBIOMICS MagBead-96 DNA kit (cat # D4308) and the Eppendorf epMotion liquid handler 5075t. Isolated DNA was sent to Integrated Microbiome Resource at Dalhousie University (Halifax, Nova Scotia, Canada) for PCR and library preparation according to the methods reported by Comeau et al. an…	fastq	D388_R1.fastq.gz	D388_R2.fastq.gz	5'-GTGYCAGCMGCCGCGGTAA-3'+5'-CCGYCAATTYMTTTRAGTTT-3'	nucleic acid extraction protocol	V4/V5 on 16S rRNA	commensalism	MILQ	distilled water	ZymoBIOMICS Mock Community	intestine environment	10.1016/j.advnut.2025.100499	feces	Denmark	18	2	5	29675	210	0
D389	S105	2	SRR37040076	SRP670599	new	PRJNA1416402	SAMN54963575	D389	V4-V5 16S rRNA amplicon: human infant feces	AMPLICON	METAGENOMIC	PCR	paired	ILLUMINA	Illumina MiSeq	All stool samples were processed and sequenced with 100 mg of frozen stool. DNA extraction was done with the ZymoBIOMICS MagBead-96 DNA kit (cat # D4308) and the Eppendorf epMotion liquid handler 5075t. Isolated DNA was sent to Integrated Microbiome Resource at Dalhousie University (Halifax, Nova Scotia, Canada) for PCR and library preparation according to the methods reported by Comeau et al. an…	fastq	D389_R1.fastq.gz	D389_R2.fastq.gz	5'-GTGYCAGCMGCCGCGGTAA-3'+5'-CCGYCAATTYMTTTRAGTTT-3'	nucleic acid extraction protocol	V4/V5 on 16S rRNA	commensalism	MILQ	distilled water	ZymoBIOMICS Mock Community	intestine environment	10.1016/j.advnut.2025.100499	feces	Denmark	18	2	5	40806	36	0
D39	S9	4	SRR37040075	SRP670599	new	PRJNA1416402	SAMN54963576	D39	V4-V5 16S rRNA amplicon: human infant feces	AMPLICON	METAGENOMIC	PCR	paired	ILLUMINA	Illumina MiSeq	All stool samples were processed and sequenced with 100 mg of frozen stool. DNA extraction was done with the ZymoBIOMICS MagBead-96 DNA kit (cat # D4308) and the Eppendorf epMotion liquid handler 5075t. Isolated DNA was sent to Integrated Microbiome Resource at Dalhousie University (Halifax, Nova Scotia, Canada) for PCR and library preparation according to the methods reported by Comeau et al. an…	fastq	D39_R1.fastq.gz	D39_R2.fastq.gz	5'-GTGYCAGCMGCCGCGGTAA-3'+5'-CCGYCAATTYMTTTRAGTTT-3'	nucleic acid extraction protocol	V4/V5 on 16S rRNA	commensalism	MILQ	distilled water	ZymoBIOMICS Mock Community	intestine environment	10.1016/j.advnut.2025.100499	feces	Denmark	10	1	1	52454	192	0
D390	S105	3	SRR37040074	SRP670599	new	PRJNA1416402	SAMN54963577	D390	V4-V5 16S rRNA amplicon: human infant feces	AMPLICON	METAGENOMIC	PCR	paired	ILLUMINA	Illumina MiSeq	All stool samples were processed and sequenced with 100 mg of frozen stool. DNA extraction was done with the ZymoBIOMICS MagBead-96 DNA kit (cat # D4308) and the Eppendorf epMotion liquid handler 5075t. Isolated DNA was sent to Integrated Microbiome Resource at Dalhousie University (Halifax, Nova Scotia, Canada) for PCR and library preparation according to the methods reported by Comeau et al. an…	fastq	D390_R1.fastq.gz	D390_R2.fastq.gz	5'-GTGYCAGCMGCCGCGGTAA-3'+5'-CCGYCAATTYMTTTRAGTTT-3'	nucleic acid extraction protocol	V4/V5 on 16S rRNA	commensalism	MILQ	distilled water	ZymoBIOMICS Mock Community	intestine environment	10.1016/j.advnut.2025.100499	feces	Denmark	18	2	5	38545	109	0
D391	S105	4	SRR37040073	SRP670599	new	PRJNA1416402	SAMN54963578	D391	V4-V5 16S rRNA amplicon: human infant feces	AMPLICON	METAGENOMIC	PCR	paired	ILLUMINA	Illumina MiSeq	All stool samples were processed and sequenced with 100 mg of frozen stool. DNA extraction was done with the ZymoBIOMICS MagBead-96 DNA kit (cat # D4308) and the Eppendorf epMotion liquid handler 5075t. Isolated DNA was sent to Integrated Microbiome Resource at Dalhousie University (Halifax, Nova Scotia, Canada) for PCR and library preparation according to the methods reported by Comeau et al. an…	fastq	D391_R1.fastq.gz	D391_R2.fastq.gz	5'-GTGYCAGCMGCCGCGGTAA-3'+5'-CCGYCAATTYMTTTRAGTTT-3'	nucleic acid extraction protocol	V4/V5 on 16S rRNA	commensalism	MILQ	distilled water	ZymoBIOMICS Mock Community	intestine environment	10.1016/j.advnut.2025.100499	feces	Denmark	18	2	5	24165	198	0
D392	S106	2	SRR37040071	SRP670599	new	PRJNA1416402	SAMN54963579	D392	V4-V5 16S rRNA amplicon: human infant feces	AMPLICON	METAGENOMIC	PCR	paired	ILLUMINA	Illumina MiSeq	All stool samples were processed and sequenced with 100 mg of frozen stool. DNA extraction was done with the ZymoBIOMICS MagBead-96 DNA kit (cat # D4308) and the Eppendorf epMotion liquid handler 5075t. Isolated DNA was sent to Integrated Microbiome Resource at Dalhousie University (Halifax, Nova Scotia, Canada) for PCR and library preparation according to the methods reported by Comeau et al. an…	fastq	D392_R1.fastq.gz	D392_R2.fastq.gz	5'-GTGYCAGCMGCCGCGGTAA-3'+5'-CCGYCAATTYMTTTRAGTTT-3'	nucleic acid extraction protocol	V4/V5 on 16S rRNA	commensalism	MILQ	distilled water	ZymoBIOMICS Mock Community	intestine environment	10.1016/j.advnut.2025.100499	feces	Denmark	18	2	5	17177	64	0
D393	S107	2	SRR37040070	SRP670599	new	PRJNA1416402	SAMN54963580	D393	V4-V5 16S rRNA amplicon: human infant feces	AMPLICON	METAGENOMIC	PCR	paired	ILLUMINA	Illumina MiSeq	All stool samples were processed and sequenced with 100 mg of frozen stool. DNA extraction was done with the ZymoBIOMICS MagBead-96 DNA kit (cat # D4308) and the Eppendorf epMotion liquid handler 5075t. Isolated DNA was sent to Integrated Microbiome Resource at Dalhousie University (Halifax, Nova Scotia, Canada) for PCR and library preparation according to the methods reported by Comeau et al. an…	fastq	D393_R1.fastq.gz	D393_R2.fastq.gz	5'-GTGYCAGCMGCCGCGGTAA-3'+5'-CCGYCAATTYMTTTRAGTTT-3'	nucleic acid extraction protocol	V4/V5 on 16S rRNA	commensalism	MILQ	distilled water	ZymoBIOMICS Mock Community	intestine environment	10.1016/j.advnut.2025.100499	feces	Denmark	18	2	5	27150	42	0
D394	S108	2	SRR37040165	SRP670599	new	PRJNA1416402	SAMN54963581	D394	V4-V5 16S rRNA amplicon: human infant feces	AMPLICON	METAGENOMIC	PCR	paired	ILLUMINA	Illumina MiSeq	All stool samples were processed and sequenced with 100 mg of frozen stool. DNA extraction was done with the ZymoBIOMICS MagBead-96 DNA kit (cat # D4308) and the Eppendorf epMotion liquid handler 5075t. Isolated DNA was sent to Integrated Microbiome Resource at Dalhousie University (Halifax, Nova Scotia, Canada) for PCR and library preparation according to the methods reported by Comeau et al. an…	fastq	D394_R1.fastq.gz	D394_R2.fastq.gz	5'-GTGYCAGCMGCCGCGGTAA-3'+5'-CCGYCAATTYMTTTRAGTTT-3'	nucleic acid extraction protocol	V4/V5 on 16S rRNA	commensalism	MILQ	distilled water	ZymoBIOMICS Mock Community	intestine environment	10.1016/j.advnut.2025.100499	feces	Denmark	18	2	5	34862	57	0
D395	S109	2	SRR37040164	SRP670599	new	PRJNA1416402	SAMN54963582	D395	V4-V5 16S rRNA amplicon: human infant feces	AMPLICON	METAGENOMIC	PCR	paired	ILLUMINA	Illumina MiSeq	All stool samples were processed and sequenced with 100 mg of frozen stool. DNA extraction was done with the ZymoBIOMICS MagBead-96 DNA kit (cat # D4308) and the Eppendorf epMotion liquid handler 5075t. Isolated DNA was sent to Integrated Microbiome Resource at Dalhousie University (Halifax, Nova Scotia, Canada) for PCR and library preparation according to the methods reported by Comeau et al. an…	fastq	D395_R1.fastq.gz	D395_R2.fastq.gz	5'-GTGYCAGCMGCCGCGGTAA-3'+5'-CCGYCAATTYMTTTRAGTTT-3'	nucleic acid extraction protocol	V4/V5 on 16S rRNA	commensalism	MILQ	distilled water	ZymoBIOMICS Mock Community	intestine environment	10.1016/j.advnut.2025.100499	feces	Denmark	18	2	5	43202	37	0
D396	S106	3	SRR37040163	SRP670599	new	PRJNA1416402	SAMN54963583	D396	V4-V5 16S rRNA amplicon: human infant feces	AMPLICON	METAGENOMIC	PCR	paired	ILLUMINA	Illumina MiSeq	All stool samples were processed and sequenced with 100 mg of frozen stool. DNA extraction was done with the ZymoBIOMICS MagBead-96 DNA kit (cat # D4308) and the Eppendorf epMotion liquid handler 5075t. Isolated DNA was sent to Integrated Microbiome Resource at Dalhousie University (Halifax, Nova Scotia, Canada) for PCR and library preparation according to the methods reported by Comeau et al. an…	fastq	D396_R1.fastq.gz	D396_R2.fastq.gz	5'-GTGYCAGCMGCCGCGGTAA-3'+5'-CCGYCAATTYMTTTRAGTTT-3'	nucleic acid extraction protocol	V4/V5 on 16S rRNA	commensalism	MILQ	distilled water	ZymoBIOMICS Mock Community	intestine environment	10.1016/j.advnut.2025.100499	feces	Denmark	18	2	5	26199	131	0
D397	S107	3	SRR37040162	SRP670599	new	PRJNA1416402	SAMN54963584	D397	V4-V5 16S rRNA amplicon: human infant feces	AMPLICON	METAGENOMIC	PCR	paired	ILLUMINA	Illumina MiSeq	All stool samples were processed and sequenced with 100 mg of frozen stool. DNA extraction was done with the ZymoBIOMICS MagBead-96 DNA kit (cat # D4308) and the Eppendorf epMotion liquid handler 5075t. Isolated DNA was sent to Integrated Microbiome Resource at Dalhousie University (Halifax, Nova Scotia, Canada) for PCR and library preparation according to the methods reported by Comeau et al. an…	fastq	D397_R1.fastq.gz	D397_R2.fastq.gz	5'-GTGYCAGCMGCCGCGGTAA-3'+5'-CCGYCAATTYMTTTRAGTTT-3'	nucleic acid extraction protocol	V4/V5 on 16S rRNA	commensalism	MILQ	distilled water	ZymoBIOMICS Mock Community	intestine environment	10.1016/j.advnut.2025.100499	feces	Denmark	18	2	5	11565	107	0
D398	S108	3	SRR37040161	SRP670599	new	PRJNA1416402	SAMN54963585	D398	V4-V5 16S rRNA amplicon: human infant feces	AMPLICON	METAGENOMIC	PCR	paired	ILLUMINA	Illumina MiSeq	All stool samples were processed and sequenced with 100 mg of frozen stool. DNA extraction was done with the ZymoBIOMICS MagBead-96 DNA kit (cat # D4308) and the Eppendorf epMotion liquid handler 5075t. Isolated DNA was sent to Integrated Microbiome Resource at Dalhousie University (Halifax, Nova Scotia, Canada) for PCR and library preparation according to the methods reported by Comeau et al. an…	fastq	D398_R1.fastq.gz	D398_R2.fastq.gz	5'-GTGYCAGCMGCCGCGGTAA-3'+5'-CCGYCAATTYMTTTRAGTTT-3'	nucleic acid extraction protocol	V4/V5 on 16S rRNA	commensalism	MILQ	distilled water	ZymoBIOMICS Mock Community	intestine environment	10.1016/j.advnut.2025.100499	feces	Denmark	18	2	5	13760	136	0
D399	S109	3	SRR37040160	SRP670599	new	PRJNA1416402	SAMN54963586	D399	V4-V5 16S rRNA amplicon: human infant feces	AMPLICON	METAGENOMIC	PCR	paired	ILLUMINA	Illumina MiSeq	All stool samples were processed and sequenced with 100 mg of frozen stool. DNA extraction was done with the ZymoBIOMICS MagBead-96 DNA kit (cat # D4308) and the Eppendorf epMotion liquid handler 5075t. Isolated DNA was sent to Integrated Microbiome Resource at Dalhousie University (Halifax, Nova Scotia, Canada) for PCR and library preparation according to the methods reported by Comeau et al. an…	fastq	D399_R1.fastq.gz	D399_R2.fastq.gz	5'-GTGYCAGCMGCCGCGGTAA-3'+5'-CCGYCAATTYMTTTRAGTTT-3'	nucleic acid extraction protocol	V4/V5 on 16S rRNA	commensalism	MILQ	distilled water	ZymoBIOMICS Mock Community	intestine environment	10.1016/j.advnut.2025.100499	feces	Denmark	18	2	5	42983	106	0
D4	S1	3	SRR37040159	SRP670599	new	PRJNA1416402	SAMN54963587	D4	V4-V5 16S rRNA amplicon: human infant feces	AMPLICON	METAGENOMIC	PCR	paired	ILLUMINA	Illumina MiSeq	All stool samples were processed and sequenced with 100 mg of frozen stool. DNA extraction was done with the ZymoBIOMICS MagBead-96 DNA kit (cat # D4308) and the Eppendorf epMotion liquid handler 5075t. Isolated DNA was sent to Integrated Microbiome Resource at Dalhousie University (Halifax, Nova Scotia, Canada) for PCR and library preparation according to the methods reported by Comeau et al. an…	fastq	D4_R1.fastq.gz	D4_R2.fastq.gz	5'-GTGYCAGCMGCCGCGGTAA-3'+5'-CCGYCAATTYMTTTRAGTTT-3'	nucleic acid extraction protocol	V4/V5 on 16S rRNA	commensalism	MILQ	distilled water	ZymoBIOMICS Mock Community	intestine environment	10.1016/j.advnut.2025.100499	feces	Denmark	9	1	1	29846	159	0
D40	S10	2	SRR37040158	SRP670599	new	PRJNA1416402	SAMN54963588	D40	V4-V5 16S rRNA amplicon: human infant feces	AMPLICON	METAGENOMIC	PCR	paired	ILLUMINA	Illumina MiSeq	All stool samples were processed and sequenced with 100 mg of frozen stool. DNA extraction was done with the ZymoBIOMICS MagBead-96 DNA kit (cat # D4308) and the Eppendorf epMotion liquid handler 5075t. Isolated DNA was sent to Integrated Microbiome Resource at Dalhousie University (Halifax, Nova Scotia, Canada) for PCR and library preparation according to the methods reported by Comeau et al. an…	fastq	D40_R1.fastq.gz	D40_R2.fastq.gz	5'-GTGYCAGCMGCCGCGGTAA-3'+5'-CCGYCAATTYMTTTRAGTTT-3'	nucleic acid extraction protocol	V4/V5 on 16S rRNA	commensalism	MILQ	distilled water	ZymoBIOMICS Mock Community	intestine environment	10.1016/j.advnut.2025.100499	feces	Denmark	10	1	1	8749	52	2
D400	S106	4	SRR37040156	SRP670599	new	PRJNA1416402	SAMN54963589	D400	V4-V5 16S rRNA amplicon: human infant feces	AMPLICON	METAGENOMIC	PCR	paired	ILLUMINA	Illumina MiSeq	All stool samples were processed and sequenced with 100 mg of frozen stool. DNA extraction was done with the ZymoBIOMICS MagBead-96 DNA kit (cat # D4308) and the Eppendorf epMotion liquid handler 5075t. Isolated DNA was sent to Integrated Microbiome Resource at Dalhousie University (Halifax, Nova Scotia, Canada) for PCR and library preparation according to the methods reported by Comeau et al. an…	fastq	D400_R1.fastq.gz	D400_R2.fastq.gz	5'-GTGYCAGCMGCCGCGGTAA-3'+5'-CCGYCAATTYMTTTRAGTTT-3'	nucleic acid extraction protocol	V4/V5 on 16S rRNA	commensalism	MILQ	distilled water	ZymoBIOMICS Mock Community	intestine environment	10.1016/j.advnut.2025.100499	feces	Denmark	18	2	5	46868	201	0
D401	S107	4	SRR37040155	SRP670599	new	PRJNA1416402	SAMN54963590	D401	V4-V5 16S rRNA amplicon: human infant feces	AMPLICON	METAGENOMIC	PCR	paired	ILLUMINA	Illumina MiSeq	All stool samples were processed and sequenced with 100 mg of frozen stool. DNA extraction was done with the ZymoBIOMICS MagBead-96 DNA kit (cat # D4308) and the Eppendorf epMotion liquid handler 5075t. Isolated DNA was sent to Integrated Microbiome Resource at Dalhousie University (Halifax, Nova Scotia, Canada) for PCR and library preparation according to the methods reported by Comeau et al. an…	fastq	D401_R1.fastq.gz	D401_R2.fastq.gz	5'-GTGYCAGCMGCCGCGGTAA-3'+5'-CCGYCAATTYMTTTRAGTTT-3'	nucleic acid extraction protocol	V4/V5 on 16S rRNA	commensalism	MILQ	distilled water	ZymoBIOMICS Mock Community	intestine environment	10.1016/j.advnut.2025.100499	feces	Denmark	18	2	5	43142	179	0
D402	S108	4	SRR37040154	SRP670599	new	PRJNA1416402	SAMN54963591	D402	V4-V5 16S rRNA amplicon: human infant feces	AMPLICON	METAGENOMIC	PCR	paired	ILLUMINA	Illumina MiSeq	All stool samples were processed and sequenced with 100 mg of frozen stool. DNA extraction was done with the ZymoBIOMICS MagBead-96 DNA kit (cat # D4308) and the Eppendorf epMotion liquid handler 5075t. Isolated DNA was sent to Integrated Microbiome Resource at Dalhousie University (Halifax, Nova Scotia, Canada) for PCR and library preparation according to the methods reported by Comeau et al. an…	fastq	D402_R1.fastq.gz	D402_R2.fastq.gz	5'-GTGYCAGCMGCCGCGGTAA-3'+5'-CCGYCAATTYMTTTRAGTTT-3'	nucleic acid extraction protocol	V4/V5 on 16S rRNA	commensalism	MILQ	distilled water	ZymoBIOMICS Mock Community	intestine environment	10.1016/j.advnut.2025.100499	feces	Denmark	18	2	5	27051	217	0
D403	S109	4	SRR37040153	SRP670599	new	PRJNA1416402	SAMN54963592	D403	V4-V5 16S rRNA amplicon: human infant feces	AMPLICON	METAGENOMIC	PCR	paired	ILLUMINA	Illumina MiSeq	All stool samples were processed and sequenced with 100 mg of frozen stool. DNA extraction was done with the ZymoBIOMICS MagBead-96 DNA kit (cat # D4308) and the Eppendorf epMotion liquid handler 5075t. Isolated DNA was sent to Integrated Microbiome Resource at Dalhousie University (Halifax, Nova Scotia, Canada) for PCR and library preparation according to the methods reported by Comeau et al. an…	fastq	D403_R1.fastq.gz	D403_R2.fastq.gz	5'-GTGYCAGCMGCCGCGGTAA-3'+5'-CCGYCAATTYMTTTRAGTTT-3'	nucleic acid extraction protocol	V4/V5 on 16S rRNA	commensalism	MILQ	distilled water	ZymoBIOMICS Mock Community	intestine environment	10.1016/j.advnut.2025.100499	feces	Denmark	18	2	5	37890	182	0
D41	S10	3	SRR37040152	SRP670599	new	PRJNA1416402	SAMN54963593	D41	V4-V5 16S rRNA amplicon: human infant feces	AMPLICON	METAGENOMIC	PCR	paired	ILLUMINA	Illumina MiSeq	All stool samples were processed and sequenced with 100 mg of frozen stool. DNA extraction was done with the ZymoBIOMICS MagBead-96 DNA kit (cat # D4308) and the Eppendorf epMotion liquid handler 5075t. Isolated DNA was sent to Integrated Microbiome Resource at Dalhousie University (Halifax, Nova Scotia, Canada) for PCR and library preparation according to the methods reported by Comeau et al. an…	fastq	D41_R1.fastq.gz	D41_R2.fastq.gz	5'-GTGYCAGCMGCCGCGGTAA-3'+5'-CCGYCAATTYMTTTRAGTTT-3'	nucleic acid extraction protocol	V4/V5 on 16S rRNA	commensalism	MILQ	distilled water	ZymoBIOMICS Mock Community	intestine environment	10.1016/j.advnut.2025.100499	feces	Denmark	10	1	1	28241	116	0
D416	S33	4	SRR37040151	SRP670599	new	PRJNA1416402	SAMN54963594	D416	V4-V5 16S rRNA amplicon: human infant feces	AMPLICON	METAGENOMIC	PCR	paired	ILLUMINA	Illumina MiSeq	All stool samples were processed and sequenced with 100 mg of frozen stool. DNA extraction was done with the ZymoBIOMICS MagBead-96 DNA kit (cat # D4308) and the Eppendorf epMotion liquid handler 5075t. Isolated DNA was sent to Integrated Microbiome Resource at Dalhousie University (Halifax, Nova Scotia, Canada) for PCR and library preparation according to the methods reported by Comeau et al. an…	fastq	D416_R1.fastq.gz	D416_R2.fastq.gz	5'-GTGYCAGCMGCCGCGGTAA-3'+5'-CCGYCAATTYMTTTRAGTTT-3'	nucleic acid extraction protocol	V4/V5 on 16S rRNA	commensalism	MILQ	distilled water	ZymoBIOMICS Mock Community	intestine environment	10.1016/j.advnut.2025.100499	feces	Denmark	19	2	5	48720	252	0
D42	S10	4	SRR37040150	SRP670599	new	PRJNA1416402	SAMN54963595	D42	V4-V5 16S rRNA amplicon: human infant feces	AMPLICON	METAGENOMIC	PCR	paired	ILLUMINA	Illumina MiSeq	All stool samples were processed and sequenced with 100 mg of frozen stool. DNA extraction was done with the ZymoBIOMICS MagBead-96 DNA kit (cat # D4308) and the Eppendorf epMotion liquid handler 5075t. Isolated DNA was sent to Integrated Microbiome Resource at Dalhousie University (Halifax, Nova Scotia, Canada) for PCR and library preparation according to the methods reported by Comeau et al. an…	fastq	D42_R1.fastq.gz	D42_R2.fastq.gz	5'-GTGYCAGCMGCCGCGGTAA-3'+5'-CCGYCAATTYMTTTRAGTTT-3'	nucleic acid extraction protocol	V4/V5 on 16S rRNA	commensalism	MILQ	distilled water	ZymoBIOMICS Mock Community	intestine environment	10.1016/j.advnut.2025.100499	feces	Denmark	10	1	1	58964	196	0
D43	S11	2	SRR37040316	SRP670599	new	PRJNA1416402	SAMN54963596	D43	V4-V5 16S rRNA amplicon: human infant feces	AMPLICON	METAGENOMIC	PCR	paired	ILLUMINA	Illumina MiSeq	All stool samples were processed and sequenced with 100 mg of frozen stool. DNA extraction was done with the ZymoBIOMICS MagBead-96 DNA kit (cat # D4308) and the Eppendorf epMotion liquid handler 5075t. Isolated DNA was sent to Integrated Microbiome Resource at Dalhousie University (Halifax, Nova Scotia, Canada) for PCR and library preparation according to the methods reported by Comeau et al. an…	fastq	D43_R1.fastq.gz	D43_R2.fastq.gz	5'-GTGYCAGCMGCCGCGGTAA-3'+5'-CCGYCAATTYMTTTRAGTTT-3'	nucleic acid extraction protocol	V4/V5 on 16S rRNA	commensalism	MILQ	distilled water	ZymoBIOMICS Mock Community	intestine environment	10.1016/j.advnut.2025.100499	feces	Denmark	10	1	1	18534	85	0
D44	S11	3	SRR37040315	SRP670599	new	PRJNA1416402	SAMN54963597	D44	V4-V5 16S rRNA amplicon: human infant feces	AMPLICON	METAGENOMIC	PCR	paired	ILLUMINA	Illumina MiSeq	All stool samples were processed and sequenced with 100 mg of frozen stool. DNA extraction was done with the ZymoBIOMICS MagBead-96 DNA kit (cat # D4308) and the Eppendorf epMotion liquid handler 5075t. Isolated DNA was sent to Integrated Microbiome Resource at Dalhousie University (Halifax, Nova Scotia, Canada) for PCR and library preparation according to the methods reported by Comeau et al. an…	fastq	D44_R1.fastq.gz	D44_R2.fastq.gz	5'-GTGYCAGCMGCCGCGGTAA-3'+5'-CCGYCAATTYMTTTRAGTTT-3'	nucleic acid extraction protocol	V4/V5 on 16S rRNA	commensalism	MILQ	distilled water	ZymoBIOMICS Mock Community	intestine environment	10.1016/j.advnut.2025.100499	feces	Denmark	10	1	1	25458	160	0
D444	S17	2	SRR37040314	SRP670599	new	PRJNA1416402	SAMN54963598	D444	V4-V5 16S rRNA amplicon: human infant feces	AMPLICON	METAGENOMIC	PCR	paired	ILLUMINA	Illumina MiSeq	All stool samples were processed and sequenced with 100 mg of frozen stool. DNA extraction was done with the ZymoBIOMICS MagBead-96 DNA kit (cat # D4308) and the Eppendorf epMotion liquid handler 5075t. Isolated DNA was sent to Integrated Microbiome Resource at Dalhousie University (Halifax, Nova Scotia, Canada) for PCR and library preparation according to the methods reported by Comeau et al. an…	fastq	D444_R1.fastq.gz	D444_R2.fastq.gz	5'-GTGYCAGCMGCCGCGGTAA-3'+5'-CCGYCAATTYMTTTRAGTTT-3'	nucleic acid extraction protocol	V4/V5 on 16S rRNA	commensalism	MILQ	distilled water	ZymoBIOMICS Mock Community	intestine environment	10.1016/j.advnut.2025.100499	feces	Denmark	19	2	5	11708	82	0
D445	S17	3	SRR37040312	SRP670599	new	PRJNA1416402	SAMN54963599	D445	V4-V5 16S rRNA amplicon: human infant feces	AMPLICON	METAGENOMIC	PCR	paired	ILLUMINA	Illumina MiSeq	All stool samples were processed and sequenced with 100 mg of frozen stool. DNA extraction was done with the ZymoBIOMICS MagBead-96 DNA kit (cat # D4308) and the Eppendorf epMotion liquid handler 5075t. Isolated DNA was sent to Integrated Microbiome Resource at Dalhousie University (Halifax, Nova Scotia, Canada) for PCR and library preparation according to the methods reported by Comeau et al. an…	fastq	D445_R1.fastq.gz	D445_R2.fastq.gz	5'-GTGYCAGCMGCCGCGGTAA-3'+5'-CCGYCAATTYMTTTRAGTTT-3'	nucleic acid extraction protocol	V4/V5 on 16S rRNA	commensalism	MILQ	distilled water	ZymoBIOMICS Mock Community	intestine environment	10.1016/j.advnut.2025.100499	feces	Denmark	19	2	5	24890	168	0
D446	S17	4	SRR37040311	SRP670599	new	PRJNA1416402	SAMN54963600	D446	V4-V5 16S rRNA amplicon: human infant feces	AMPLICON	METAGENOMIC	PCR	paired	ILLUMINA	Illumina MiSeq	All stool samples were processed and sequenced with 100 mg of frozen stool. DNA extraction was done with the ZymoBIOMICS MagBead-96 DNA kit (cat # D4308) and the Eppendorf epMotion liquid handler 5075t. Isolated DNA was sent to Integrated Microbiome Resource at Dalhousie University (Halifax, Nova Scotia, Canada) for PCR and library preparation according to the methods reported by Comeau et al. an…	fastq	D446_R1.fastq.gz	D446_R2.fastq.gz	5'-GTGYCAGCMGCCGCGGTAA-3'+5'-CCGYCAATTYMTTTRAGTTT-3'	nucleic acid extraction protocol	V4/V5 on 16S rRNA	commensalism	MILQ	distilled water	ZymoBIOMICS Mock Community	intestine environment	10.1016/j.advnut.2025.100499	feces	Denmark	19	2	5	16394	240	0
D45	S11	4	SRR37040310	SRP670599	new	PRJNA1416402	SAMN54963601	D45	V4-V5 16S rRNA amplicon: human infant feces	AMPLICON	METAGENOMIC	PCR	paired	ILLUMINA	Illumina MiSeq	All stool samples were processed and sequenced with 100 mg of frozen stool. DNA extraction was done with the ZymoBIOMICS MagBead-96 DNA kit (cat # D4308) and the Eppendorf epMotion liquid handler 5075t. Isolated DNA was sent to Integrated Microbiome Resource at Dalhousie University (Halifax, Nova Scotia, Canada) for PCR and library preparation according to the methods reported by Comeau et al. an…	fastq	D45_R1.fastq.gz	D45_R2.fastq.gz	5'-GTGYCAGCMGCCGCGGTAA-3'+5'-CCGYCAATTYMTTTRAGTTT-3'	nucleic acid extraction protocol	V4/V5 on 16S rRNA	commensalism	MILQ	distilled water	ZymoBIOMICS Mock Community	intestine environment	10.1016/j.advnut.2025.100499	feces	Denmark	10	1	1	15548	236	0
D46	S12	2	SRR37040309	SRP670599	new	PRJNA1416402	SAMN54963602	D46	V4-V5 16S rRNA amplicon: human infant feces	AMPLICON	METAGENOMIC	PCR	paired	ILLUMINA	Illumina MiSeq	All stool samples were processed and sequenced with 100 mg of frozen stool. DNA extraction was done with the ZymoBIOMICS MagBead-96 DNA kit (cat # D4308) and the Eppendorf epMotion liquid handler 5075t. Isolated DNA was sent to Integrated Microbiome Resource at Dalhousie University (Halifax, Nova Scotia, Canada) for PCR and library preparation according to the methods reported by Comeau et al. an…	fastq	D46_R1.fastq.gz	D46_R2.fastq.gz	5'-GTGYCAGCMGCCGCGGTAA-3'+5'-CCGYCAATTYMTTTRAGTTT-3'	nucleic acid extraction protocol	V4/V5 on 16S rRNA	commensalism	MILQ	distilled water	ZymoBIOMICS Mock Community	intestine environment	10.1016/j.advnut.2025.100499	feces	Denmark	10	1	1	14178	57	0
D47	S12	3	SRR37040308	SRP670599	new	PRJNA1416402	SAMN54963603	D47	V4-V5 16S rRNA amplicon: human infant feces	AMPLICON	METAGENOMIC	PCR	paired	ILLUMINA	Illumina MiSeq	All stool samples were processed and sequenced with 100 mg of frozen stool. DNA extraction was done with the ZymoBIOMICS MagBead-96 DNA kit (cat # D4308) and the Eppendorf epMotion liquid handler 5075t. Isolated DNA was sent to Integrated Microbiome Resource at Dalhousie University (Halifax, Nova Scotia, Canada) for PCR and library preparation according to the methods reported by Comeau et al. an…	fastq	D47_R1.fastq.gz	D47_R2.fastq.gz	5'-GTGYCAGCMGCCGCGGTAA-3'+5'-CCGYCAATTYMTTTRAGTTT-3'	nucleic acid extraction protocol	V4/V5 on 16S rRNA	commensalism	MILQ	distilled water	ZymoBIOMICS Mock Community	intestine environment	10.1016/j.advnut.2025.100499	feces	Denmark	10	1	1	31922	137	0
D48	S12	4	SRR37040307	SRP670599	new	PRJNA1416402	SAMN54963604	D48	V4-V5 16S rRNA amplicon: human infant feces	AMPLICON	METAGENOMIC	PCR	paired	ILLUMINA	Illumina MiSeq	All stool samples were processed and sequenced with 100 mg of frozen stool. DNA extraction was done with the ZymoBIOMICS MagBead-96 DNA kit (cat # D4308) and the Eppendorf epMotion liquid handler 5075t. Isolated DNA was sent to Integrated Microbiome Resource at Dalhousie University (Halifax, Nova Scotia, Canada) for PCR and library preparation according to the methods reported by Comeau et al. an…	fastq	D48_R1.fastq.gz	D48_R2.fastq.gz	5'-GTGYCAGCMGCCGCGGTAA-3'+5'-CCGYCAATTYMTTTRAGTTT-3'	nucleic acid extraction protocol	V4/V5 on 16S rRNA	commensalism	MILQ	distilled water	ZymoBIOMICS Mock Community	intestine environment	10.1016/j.advnut.2025.100499	feces	Denmark	10	1	1	18941	224	0
D5	S1	4	SRR37040306	SRP670599	new	PRJNA1416402	SAMN54963605	D5	V4-V5 16S rRNA amplicon: human infant feces	AMPLICON	METAGENOMIC	PCR	paired	ILLUMINA	Illumina MiSeq	All stool samples were processed and sequenced with 100 mg of frozen stool. DNA extraction was done with the ZymoBIOMICS MagBead-96 DNA kit (cat # D4308) and the Eppendorf epMotion liquid handler 5075t. Isolated DNA was sent to Integrated Microbiome Resource at Dalhousie University (Halifax, Nova Scotia, Canada) for PCR and library preparation according to the methods reported by Comeau et al. an…	fastq	D5_R1.fastq.gz	D5_R2.fastq.gz	5'-GTGYCAGCMGCCGCGGTAA-3'+5'-CCGYCAATTYMTTTRAGTTT-3'	nucleic acid extraction protocol	V4/V5 on 16S rRNA	commensalism	MILQ	distilled water	ZymoBIOMICS Mock Community	intestine environment	10.1016/j.advnut.2025.100499	feces	Denmark	9	1	1	31079	248	0
D500	S60	2	SRR37040305	SRP670599	new	PRJNA1416402	SAMN54963606	D500	V4-V5 16S rRNA amplicon: human infant feces	AMPLICON	METAGENOMIC	PCR	paired	ILLUMINA	Illumina MiSeq	All stool samples were processed and sequenced with 100 mg of frozen stool. DNA extraction was done with the ZymoBIOMICS MagBead-96 DNA kit (cat # D4308) and the Eppendorf epMotion liquid handler 5075t. Isolated DNA was sent to Integrated Microbiome Resource at Dalhousie University (Halifax, Nova Scotia, Canada) for PCR and library preparation according to the methods reported by Comeau et al. an…	fastq	D500_R1.fastq.gz	D500_R2.fastq.gz	5'-GTGYCAGCMGCCGCGGTAA-3'+5'-CCGYCAATTYMTTTRAGTTT-3'	nucleic acid extraction protocol	V4/V5 on 16S rRNA	commensalism	MILQ	distilled water	ZymoBIOMICS Mock Community	intestine environment	10.1016/j.advnut.2025.100499	feces	Denmark	20	2	6	16411	83	0
D501	S60	3	SRR37040304	SRP670599	new	PRJNA1416402	SAMN54963607	D501	V4-V5 16S rRNA amplicon: human infant feces	AMPLICON	METAGENOMIC	PCR	paired	ILLUMINA	Illumina MiSeq	All stool samples were processed and sequenced with 100 mg of frozen stool. DNA extraction was done with the ZymoBIOMICS MagBead-96 DNA kit (cat # D4308) and the Eppendorf epMotion liquid handler 5075t. Isolated DNA was sent to Integrated Microbiome Resource at Dalhousie University (Halifax, Nova Scotia, Canada) for PCR and library preparation according to the methods reported by Comeau et al. an…	fastq	D501_R1.fastq.gz	D501_R2.fastq.gz	5'-GTGYCAGCMGCCGCGGTAA-3'+5'-CCGYCAATTYMTTTRAGTTT-3'	nucleic acid extraction protocol	V4/V5 on 16S rRNA	commensalism	MILQ	distilled water	ZymoBIOMICS Mock Community	intestine environment	10.1016/j.advnut.2025.100499	feces	Denmark	24	2	6	21110	157	0
D502	S60	4	SRR37040303	SRP670599	new	PRJNA1416402	SAMN54963608	D502	V4-V5 16S rRNA amplicon: human infant feces	AMPLICON	METAGENOMIC	PCR	paired	ILLUMINA	Illumina MiSeq	All stool samples were processed and sequenced with 100 mg of frozen stool. DNA extraction was done with the ZymoBIOMICS MagBead-96 DNA kit (cat # D4308) and the Eppendorf epMotion liquid handler 5075t. Isolated DNA was sent to Integrated Microbiome Resource at Dalhousie University (Halifax, Nova Scotia, Canada) for PCR and library preparation according to the methods reported by Comeau et al. an…	fastq	D502_R1.fastq.gz	D502_R2.fastq.gz	5'-GTGYCAGCMGCCGCGGTAA-3'+5'-CCGYCAATTYMTTTRAGTTT-3'	nucleic acid extraction protocol	V4/V5 on 16S rRNA	commensalism	MILQ	distilled water	ZymoBIOMICS Mock Community	intestine environment	10.1016/j.advnut.2025.100499	feces	Denmark	20	2	6	15517	236	0
D53	S13	2	SRR37040301	SRP670599	new	PRJNA1416402	SAMN54963609	D53	V4-V5 16S rRNA amplicon: human infant feces	AMPLICON	METAGENOMIC	PCR	paired	ILLUMINA	Illumina MiSeq	All stool samples were processed and sequenced with 100 mg of frozen stool. DNA extraction was done with the ZymoBIOMICS MagBead-96 DNA kit (cat # D4308) and the Eppendorf epMotion liquid handler 5075t. Isolated DNA was sent to Integrated Microbiome Resource at Dalhousie University (Halifax, Nova Scotia, Canada) for PCR and library preparation according to the methods reported by Comeau et al. an…	fastq	D53_R1.fastq.gz	D53_R2.fastq.gz	5'-GTGYCAGCMGCCGCGGTAA-3'+5'-CCGYCAATTYMTTTRAGTTT-3'	nucleic acid extraction protocol	V4/V5 on 16S rRNA	commensalism	MILQ	distilled water	ZymoBIOMICS Mock Community	intestine environment	10.1016/j.advnut.2025.100499	feces	Denmark	10	1	1	51133	68	2
D54	S13	3	SRR37040069	SRP670599	new	PRJNA1416402	SAMN54963610	D54	V4-V5 16S rRNA amplicon: human infant feces	AMPLICON	METAGENOMIC	PCR	paired	ILLUMINA	Illumina MiSeq	All stool samples were processed and sequenced with 100 mg of frozen stool. DNA extraction was done with the ZymoBIOMICS MagBead-96 DNA kit (cat # D4308) and the Eppendorf epMotion liquid handler 5075t. Isolated DNA was sent to Integrated Microbiome Resource at Dalhousie University (Halifax, Nova Scotia, Canada) for PCR and library preparation according to the methods reported by Comeau et al. an…	fastq	D54_R1.fastq.gz	D54_R2.fastq.gz	5'-GTGYCAGCMGCCGCGGTAA-3'+5'-CCGYCAATTYMTTTRAGTTT-3'	nucleic acid extraction protocol	V4/V5 on 16S rRNA	commensalism	MILQ	distilled water	ZymoBIOMICS Mock Community	intestine environment	10.1016/j.advnut.2025.100499	feces	Denmark	10	1	1	12086	134	0
D55	S13	4	SRR37040068	SRP670599	new	PRJNA1416402	SAMN54963611	D55	V4-V5 16S rRNA amplicon: human infant feces	AMPLICON	METAGENOMIC	PCR	paired	ILLUMINA	Illumina MiSeq	All stool samples were processed and sequenced with 100 mg of frozen stool. DNA extraction was done with the ZymoBIOMICS MagBead-96 DNA kit (cat # D4308) and the Eppendorf epMotion liquid handler 5075t. Isolated DNA was sent to Integrated Microbiome Resource at Dalhousie University (Halifax, Nova Scotia, Canada) for PCR and library preparation according to the methods reported by Comeau et al. an…	fastq	D55_R1.fastq.gz	D55_R2.fastq.gz	5'-GTGYCAGCMGCCGCGGTAA-3'+5'-CCGYCAATTYMTTTRAGTTT-3'	nucleic acid extraction protocol	V4/V5 on 16S rRNA	commensalism	MILQ	distilled water	ZymoBIOMICS Mock Community	intestine environment	10.1016/j.advnut.2025.100499	feces	Denmark	10	1	1	19921	207	0
D56	S14	2	SRR37040067	SRP670599	new	PRJNA1416402	SAMN54963612	D56	V4-V5 16S rRNA amplicon: human infant feces	AMPLICON	METAGENOMIC	PCR	paired	ILLUMINA	Illumina MiSeq	All stool samples were processed and sequenced with 100 mg of frozen stool. DNA extraction was done with the ZymoBIOMICS MagBead-96 DNA kit (cat # D4308) and the Eppendorf epMotion liquid handler 5075t. Isolated DNA was sent to Integrated Microbiome Resource at Dalhousie University (Halifax, Nova Scotia, Canada) for PCR and library preparation according to the methods reported by Comeau et al. an…	fastq	D56_R1.fastq.gz	D56_R2.fastq.gz	5'-GTGYCAGCMGCCGCGGTAA-3'+5'-CCGYCAATTYMTTTRAGTTT-3'	nucleic acid extraction protocol	V4/V5 on 16S rRNA	commensalism	MILQ	distilled water	ZymoBIOMICS Mock Community	intestine environment	10.1016/j.advnut.2025.100499	feces	Denmark	10	1	1	14863	96	0
D57	S14	3	SRR37040066	SRP670599	new	PRJNA1416402	SAMN54963613	D57	V4-V5 16S rRNA amplicon: human infant feces	AMPLICON	METAGENOMIC	PCR	paired	ILLUMINA	Illumina MiSeq	All stool samples were processed and sequenced with 100 mg of frozen stool. DNA extraction was done with the ZymoBIOMICS MagBead-96 DNA kit (cat # D4308) and the Eppendorf epMotion liquid handler 5075t. Isolated DNA was sent to Integrated Microbiome Resource at Dalhousie University (Halifax, Nova Scotia, Canada) for PCR and library preparation according to the methods reported by Comeau et al. an…	fastq	D57_R1.fastq.gz	D57_R2.fastq.gz	5'-GTGYCAGCMGCCGCGGTAA-3'+5'-CCGYCAATTYMTTTRAGTTT-3'	nucleic acid extraction protocol	V4/V5 on 16S rRNA	commensalism	MILQ	distilled water	ZymoBIOMICS Mock Community	intestine environment	10.1016/j.advnut.2025.100499	feces	Denmark	10	1	1	34102	178	0
D579	S91	2	SRR37040065	SRP670599	new	PRJNA1416402	SAMN54963614	D579	V4-V5 16S rRNA amplicon: human infant feces	AMPLICON	METAGENOMIC	PCR	paired	ILLUMINA	Illumina MiSeq	All stool samples were processed and sequenced with 100 mg of frozen stool. DNA extraction was done with the ZymoBIOMICS MagBead-96 DNA kit (cat # D4308) and the Eppendorf epMotion liquid handler 5075t. Isolated DNA was sent to Integrated Microbiome Resource at Dalhousie University (Halifax, Nova Scotia, Canada) for PCR and library preparation according to the methods reported by Comeau et al. an…	fastq	D579_R1.fastq.gz	D579_R2.fastq.gz	5'-GTGYCAGCMGCCGCGGTAA-3'+5'-CCGYCAATTYMTTTRAGTTT-3'	nucleic acid extraction protocol	V4/V5 on 16S rRNA	commensalism	MILQ	distilled water	ZymoBIOMICS Mock Community	intestine environment	10.1016/j.advnut.2025.100499	feces	Denmark	22	2	7	27082	53	0
D58	S14	4	SRR37040064	SRP670599	new	PRJNA1416402	SAMN54963615	D58	V4-V5 16S rRNA amplicon: human infant feces	AMPLICON	METAGENOMIC	PCR	paired	ILLUMINA	Illumina MiSeq	All stool samples were processed and sequenced with 100 mg of frozen stool. DNA extraction was done with the ZymoBIOMICS MagBead-96 DNA kit (cat # D4308) and the Eppendorf epMotion liquid handler 5075t. Isolated DNA was sent to Integrated Microbiome Resource at Dalhousie University (Halifax, Nova Scotia, Canada) for PCR and library preparation according to the methods reported by Comeau et al. an…	fastq	D58_R1.fastq.gz	D58_R2.fastq.gz	5'-GTGYCAGCMGCCGCGGTAA-3'+5'-CCGYCAATTYMTTTRAGTTT-3'	nucleic acid extraction protocol	V4/V5 on 16S rRNA	commensalism	MILQ	distilled water	ZymoBIOMICS Mock Community	intestine environment	10.1016/j.advnut.2025.100499	feces	Denmark	10	1	1	24965	243	0
D580	S91	3	SRR37040063	SRP670599	new	PRJNA1416402	SAMN54963616	D580	V4-V5 16S rRNA amplicon: human infant feces	AMPLICON	METAGENOMIC	PCR	paired	ILLUMINA	Illumina MiSeq	All stool samples were processed and sequenced with 100 mg of frozen stool. DNA extraction was done with the ZymoBIOMICS MagBead-96 DNA kit (cat # D4308) and the Eppendorf epMotion liquid handler 5075t. Isolated DNA was sent to Integrated Microbiome Resource at Dalhousie University (Halifax, Nova Scotia, Canada) for PCR and library preparation according to the methods reported by Comeau et al. an…	fastq	D580_R1.fastq.gz	D580_R2.fastq.gz	5'-GTGYCAGCMGCCGCGGTAA-3'+5'-CCGYCAATTYMTTTRAGTTT-3'	nucleic acid extraction protocol	V4/V5 on 16S rRNA	commensalism	MILQ	distilled water	ZymoBIOMICS Mock Community	intestine environment	10.1016/j.advnut.2025.100499	feces	Denmark	22	2	7	30286	141	0
D581	S91	4	SRR37040062	SRP670599	new	PRJNA1416402	SAMN54963617	D581	V4-V5 16S rRNA amplicon: human infant feces	AMPLICON	METAGENOMIC	PCR	paired	ILLUMINA	Illumina MiSeq	All stool samples were processed and sequenced with 100 mg of frozen stool. DNA extraction was done with the ZymoBIOMICS MagBead-96 DNA kit (cat # D4308) and the Eppendorf epMotion liquid handler 5075t. Isolated DNA was sent to Integrated Microbiome Resource at Dalhousie University (Halifax, Nova Scotia, Canada) for PCR and library preparation according to the methods reported by Comeau et al. an…	fastq	D581_R1.fastq.gz	D581_R2.fastq.gz	5'-GTGYCAGCMGCCGCGGTAA-3'+5'-CCGYCAATTYMTTTRAGTTT-3'	nucleic acid extraction protocol	V4/V5 on 16S rRNA	commensalism	MILQ	distilled water	ZymoBIOMICS Mock Community	intestine environment	10.1016/j.advnut.2025.100499	feces	Denmark	22	2	7	14230	216	0
D582	S92	2	SRR37040061	SRP670599	new	PRJNA1416402	SAMN54963618	D582	V4-V5 16S rRNA amplicon: human infant feces	AMPLICON	METAGENOMIC	PCR	paired	ILLUMINA	Illumina MiSeq	All stool samples were processed and sequenced with 100 mg of frozen stool. DNA extraction was done with the ZymoBIOMICS MagBead-96 DNA kit (cat # D4308) and the Eppendorf epMotion liquid handler 5075t. Isolated DNA was sent to Integrated Microbiome Resource at Dalhousie University (Halifax, Nova Scotia, Canada) for PCR and library preparation according to the methods reported by Comeau et al. an…	fastq	D582_R1.fastq.gz	D582_R2.fastq.gz	5'-GTGYCAGCMGCCGCGGTAA-3'+5'-CCGYCAATTYMTTTRAGTTT-3'	nucleic acid extraction protocol	V4/V5 on 16S rRNA	commensalism	MILQ	distilled water	ZymoBIOMICS Mock Community	intestine environment	10.1016/j.advnut.2025.100499	feces	Denmark	22	2	7	38654	82	0
D583	S92	3	SRR37040059	SRP670599	new	PRJNA1416402	SAMN54963619	D583	V4-V5 16S rRNA amplicon: human infant feces	AMPLICON	METAGENOMIC	PCR	paired	ILLUMINA	Illumina MiSeq	All stool samples were processed and sequenced with 100 mg of frozen stool. DNA extraction was done with the ZymoBIOMICS MagBead-96 DNA kit (cat # D4308) and the Eppendorf epMotion liquid handler 5075t. Isolated DNA was sent to Integrated Microbiome Resource at Dalhousie University (Halifax, Nova Scotia, Canada) for PCR and library preparation according to the methods reported by Comeau et al. an…	fastq	D583_R1.fastq.gz	D583_R2.fastq.gz	5'-GTGYCAGCMGCCGCGGTAA-3'+5'-CCGYCAATTYMTTTRAGTTT-3'	nucleic acid extraction protocol	V4/V5 on 16S rRNA	commensalism	MILQ	distilled water	ZymoBIOMICS Mock Community	intestine environment	10.1016/j.advnut.2025.100499	feces	Denmark	22	2	7	22370	161	0
D584	S92	4	SRR37040058	SRP670599	new	PRJNA1416402	SAMN54963620	D584	V4-V5 16S rRNA amplicon: human infant feces	AMPLICON	METAGENOMIC	PCR	paired	ILLUMINA	Illumina MiSeq	All stool samples were processed and sequenced with 100 mg of frozen stool. DNA extraction was done with the ZymoBIOMICS MagBead-96 DNA kit (cat # D4308) and the Eppendorf epMotion liquid handler 5075t. Isolated DNA was sent to Integrated Microbiome Resource at Dalhousie University (Halifax, Nova Scotia, Canada) for PCR and library preparation according to the methods reported by Comeau et al. an…	fastq	D584_R1.fastq.gz	D584_R2.fastq.gz	5'-GTGYCAGCMGCCGCGGTAA-3'+5'-CCGYCAATTYMTTTRAGTTT-3'	nucleic acid extraction protocol	V4/V5 on 16S rRNA	commensalism	MILQ	distilled water	ZymoBIOMICS Mock Community	intestine environment	10.1016/j.advnut.2025.100499	feces	Denmark	22	2	7	17630	241	0
D585	S93	2	SRR37040057	SRP670599	new	PRJNA1416402	SAMN54963621	D585	V4-V5 16S rRNA amplicon: human infant feces	AMPLICON	METAGENOMIC	PCR	paired	ILLUMINA	Illumina MiSeq	All stool samples were processed and sequenced with 100 mg of frozen stool. DNA extraction was done with the ZymoBIOMICS MagBead-96 DNA kit (cat # D4308) and the Eppendorf epMotion liquid handler 5075t. Isolated DNA was sent to Integrated Microbiome Resource at Dalhousie University (Halifax, Nova Scotia, Canada) for PCR and library preparation according to the methods reported by Comeau et al. an…	fastq	D585_R1.fastq.gz	D585_R2.fastq.gz	5'-GTGYCAGCMGCCGCGGTAA-3'+5'-CCGYCAATTYMTTTRAGTTT-3'	nucleic acid extraction protocol	V4/V5 on 16S rRNA	commensalism	MILQ	distilled water	ZymoBIOMICS Mock Community	intestine environment	10.1016/j.advnut.2025.100499	feces	Denmark	22	2	7	27510	65	0
D586	S93	3	SRR37040056	SRP670599	new	PRJNA1416402	SAMN54963622	D586	V4-V5 16S rRNA amplicon: human infant feces	AMPLICON	METAGENOMIC	PCR	paired	ILLUMINA	Illumina MiSeq	All stool samples were processed and sequenced with 100 mg of frozen stool. DNA extraction was done with the ZymoBIOMICS MagBead-96 DNA kit (cat # D4308) and the Eppendorf epMotion liquid handler 5075t. Isolated DNA was sent to Integrated Microbiome Resource at Dalhousie University (Halifax, Nova Scotia, Canada) for PCR and library preparation according to the methods reported by Comeau et al. an…	fastq	D586_R1.fastq.gz	D586_R2.fastq.gz	5'-GTGYCAGCMGCCGCGGTAA-3'+5'-CCGYCAATTYMTTTRAGTTT-3'	nucleic acid extraction protocol	V4/V5 on 16S rRNA	commensalism	MILQ	distilled water	ZymoBIOMICS Mock Community	intestine environment	10.1016/j.advnut.2025.100499	feces	Denmark	22	2	7	15922	148	0
D587	S93	4	SRR37040055	SRP670599	new	PRJNA1416402	SAMN54963623	D587	V4-V5 16S rRNA amplicon: human infant feces	AMPLICON	METAGENOMIC	PCR	paired	ILLUMINA	Illumina MiSeq	All stool samples were processed and sequenced with 100 mg of frozen stool. DNA extraction was done with the ZymoBIOMICS MagBead-96 DNA kit (cat # D4308) and the Eppendorf epMotion liquid handler 5075t. Isolated DNA was sent to Integrated Microbiome Resource at Dalhousie University (Halifax, Nova Scotia, Canada) for PCR and library preparation according to the methods reported by Comeau et al. an…	fastq	D587_R1.fastq.gz	D587_R2.fastq.gz	5'-GTGYCAGCMGCCGCGGTAA-3'+5'-CCGYCAATTYMTTTRAGTTT-3'	nucleic acid extraction protocol	V4/V5 on 16S rRNA	commensalism	MILQ	distilled water	ZymoBIOMICS Mock Community	intestine environment	10.1016/j.advnut.2025.100499	feces	Denmark	22	2	7	21650	219	0
D588	S94	2	SRR37040054	SRP670599	new	PRJNA1416402	SAMN54963624	D588	V4-V5 16S rRNA amplicon: human infant feces	AMPLICON	METAGENOMIC	PCR	paired	ILLUMINA	Illumina MiSeq	All stool samples were processed and sequenced with 100 mg of frozen stool. DNA extraction was done with the ZymoBIOMICS MagBead-96 DNA kit (cat # D4308) and the Eppendorf epMotion liquid handler 5075t. Isolated DNA was sent to Integrated Microbiome Resource at Dalhousie University (Halifax, Nova Scotia, Canada) for PCR and library preparation according to the methods reported by Comeau et al. an…	fastq	D588_R1.fastq.gz	D588_R2.fastq.gz	5'-GTGYCAGCMGCCGCGGTAA-3'+5'-CCGYCAATTYMTTTRAGTTT-3'	nucleic acid extraction protocol	V4/V5 on 16S rRNA	commensalism	MILQ	distilled water	ZymoBIOMICS Mock Community	intestine environment	10.1016/j.advnut.2025.100499	feces	Denmark	22	2	7	36979	29	0
D589	S94	3	SRR37040268	SRP670599	new	PRJNA1416402	SAMN54963625	D589	V4-V5 16S rRNA amplicon: human infant feces	AMPLICON	METAGENOMIC	PCR	paired	ILLUMINA	Illumina MiSeq	All stool samples were processed and sequenced with 100 mg of frozen stool. DNA extraction was done with the ZymoBIOMICS MagBead-96 DNA kit (cat # D4308) and the Eppendorf epMotion liquid handler 5075t. Isolated DNA was sent to Integrated Microbiome Resource at Dalhousie University (Halifax, Nova Scotia, Canada) for PCR and library preparation according to the methods reported by Comeau et al. an…	fastq	D589_R1.fastq.gz	D589_R2.fastq.gz	5'-GTGYCAGCMGCCGCGGTAA-3'+5'-CCGYCAATTYMTTTRAGTTT-3'	nucleic acid extraction protocol	V4/V5 on 16S rRNA	commensalism	MILQ	distilled water	ZymoBIOMICS Mock Community	intestine environment	10.1016/j.advnut.2025.100499	feces	Denmark	22	2	7	7098	112	0
D59	S15	2	SRR37040267	SRP670599	new	PRJNA1416402	SAMN54963626	D59	V4-V5 16S rRNA amplicon: human infant feces	AMPLICON	METAGENOMIC	PCR	paired	ILLUMINA	Illumina MiSeq	All stool samples were processed and sequenced with 100 mg of frozen stool. DNA extraction was done with the ZymoBIOMICS MagBead-96 DNA kit (cat # D4308) and the Eppendorf epMotion liquid handler 5075t. Isolated DNA was sent to Integrated Microbiome Resource at Dalhousie University (Halifax, Nova Scotia, Canada) for PCR and library preparation according to the methods reported by Comeau et al. an…	fastq	D59_R1.fastq.gz	D59_R2.fastq.gz	5'-GTGYCAGCMGCCGCGGTAA-3'+5'-CCGYCAATTYMTTTRAGTTT-3'	nucleic acid extraction protocol	V4/V5 on 16S rRNA	commensalism	MILQ	distilled water	ZymoBIOMICS Mock Community	intestine environment	10.1016/j.advnut.2025.100499	feces	Denmark	10	1	1	16907	61	0
D590	S94	4	SRR37040266	SRP670599	new	PRJNA1416402	SAMN54963627	D590	V4-V5 16S rRNA amplicon: human infant feces	AMPLICON	METAGENOMIC	PCR	paired	ILLUMINA	Illumina MiSeq	All stool samples were processed and sequenced with 100 mg of frozen stool. DNA extraction was done with the ZymoBIOMICS MagBead-96 DNA kit (cat # D4308) and the Eppendorf epMotion liquid handler 5075t. Isolated DNA was sent to Integrated Microbiome Resource at Dalhousie University (Halifax, Nova Scotia, Canada) for PCR and library preparation according to the methods reported by Comeau et al. an…	fastq	D590_R1.fastq.gz	D590_R2.fastq.gz	5'-GTGYCAGCMGCCGCGGTAA-3'+5'-CCGYCAATTYMTTTRAGTTT-3'	nucleic acid extraction protocol	V4/V5 on 16S rRNA	commensalism	MILQ	distilled water	ZymoBIOMICS Mock Community	intestine environment	10.1016/j.advnut.2025.100499	feces	Denmark	22	2	7	17965	186	0
D591	S95	2	SRR37040265	SRP670599	new	PRJNA1416402	SAMN54963628	D591	V4-V5 16S rRNA amplicon: human infant feces	AMPLICON	METAGENOMIC	PCR	paired	ILLUMINA	Illumina MiSeq	All stool samples were processed and sequenced with 100 mg of frozen stool. DNA extraction was done with the ZymoBIOMICS MagBead-96 DNA kit (cat # D4308) and the Eppendorf epMotion liquid handler 5075t. Isolated DNA was sent to Integrated Microbiome Resource at Dalhousie University (Halifax, Nova Scotia, Canada) for PCR and library preparation according to the methods reported by Comeau et al. an…	fastq	D591_R1.fastq.gz	D591_R2.fastq.gz	5'-GTGYCAGCMGCCGCGGTAA-3'+5'-CCGYCAATTYMTTTRAGTTT-3'	nucleic acid extraction protocol	V4/V5 on 16S rRNA	commensalism	MILQ	distilled water	ZymoBIOMICS Mock Community	intestine environment	10.1016/j.advnut.2025.100499	feces	Denmark	22	2	7	17903	36	0
D592	S95	3	SRR37040263	SRP670599	new	PRJNA1416402	SAMN54963629	D592	V4-V5 16S rRNA amplicon: human infant feces	AMPLICON	METAGENOMIC	PCR	paired	ILLUMINA	Illumina MiSeq	All stool samples were processed and sequenced with 100 mg of frozen stool. DNA extraction was done with the ZymoBIOMICS MagBead-96 DNA kit (cat # D4308) and the Eppendorf epMotion liquid handler 5075t. Isolated DNA was sent to Integrated Microbiome Resource at Dalhousie University (Halifax, Nova Scotia, Canada) for PCR and library preparation according to the methods reported by Comeau et al. an…	fastq	D592_R1.fastq.gz	D592_R2.fastq.gz	5'-GTGYCAGCMGCCGCGGTAA-3'+5'-CCGYCAATTYMTTTRAGTTT-3'	nucleic acid extraction protocol	V4/V5 on 16S rRNA	commensalism	MILQ	distilled water	ZymoBIOMICS Mock Community	intestine environment	10.1016/j.advnut.2025.100499	feces	Denmark	22	2	7	8004	110	0
D593	S95	4	SRR37040262	SRP670599	new	PRJNA1416402	SAMN54963630	D593	V4-V5 16S rRNA amplicon: human infant feces	AMPLICON	METAGENOMIC	PCR	paired	ILLUMINA	Illumina MiSeq	All stool samples were processed and sequenced with 100 mg of frozen stool. DNA extraction was done with the ZymoBIOMICS MagBead-96 DNA kit (cat # D4308) and the Eppendorf epMotion liquid handler 5075t. Isolated DNA was sent to Integrated Microbiome Resource at Dalhousie University (Halifax, Nova Scotia, Canada) for PCR and library preparation according to the methods reported by Comeau et al. an…	fastq	D593_R1.fastq.gz	D593_R2.fastq.gz	5'-GTGYCAGCMGCCGCGGTAA-3'+5'-CCGYCAATTYMTTTRAGTTT-3'	nucleic acid extraction protocol	V4/V5 on 16S rRNA	commensalism	MILQ	distilled water	ZymoBIOMICS Mock Community	intestine environment	10.1016/j.advnut.2025.100499	feces	Denmark	22	2	7	12168	193	0
D596	S96	2	SRR37040261	SRP670599	new	PRJNA1416402	SAMN54963631	D596	V4-V5 16S rRNA amplicon: human infant feces	AMPLICON	METAGENOMIC	PCR	paired	ILLUMINA	Illumina MiSeq	All stool samples were processed and sequenced with 100 mg of frozen stool. DNA extraction was done with the ZymoBIOMICS MagBead-96 DNA kit (cat # D4308) and the Eppendorf epMotion liquid handler 5075t. Isolated DNA was sent to Integrated Microbiome Resource at Dalhousie University (Halifax, Nova Scotia, Canada) for PCR and library preparation according to the methods reported by Comeau et al. an…	fastq	D596_R1.fastq.gz	D596_R2.fastq.gz	5'-GTGYCAGCMGCCGCGGTAA-3'+5'-CCGYCAATTYMTTTRAGTTT-3'	nucleic acid extraction protocol	V4/V5 on 16S rRNA	commensalism	MILQ	distilled water	ZymoBIOMICS Mock Community	intestine environment	10.1016/j.advnut.2025.100499	feces	Denmark	22	2	7	14079	62	1
D597	S96	3	SRR37040260	SRP670599	new	PRJNA1416402	SAMN54963632	D597	V4-V5 16S rRNA amplicon: human infant feces	AMPLICON	METAGENOMIC	PCR	paired	ILLUMINA	Illumina MiSeq	All stool samples were processed and sequenced with 100 mg of frozen stool. DNA extraction was done with the ZymoBIOMICS MagBead-96 DNA kit (cat # D4308) and the Eppendorf epMotion liquid handler 5075t. Isolated DNA was sent to Integrated Microbiome Resource at Dalhousie University (Halifax, Nova Scotia, Canada) for PCR and library preparation according to the methods reported by Comeau et al. an…	fastq	D597_R1.fastq.gz	D597_R2.fastq.gz	5'-GTGYCAGCMGCCGCGGTAA-3'+5'-CCGYCAATTYMTTTRAGTTT-3'	nucleic acid extraction protocol	V4/V5 on 16S rRNA	commensalism	MILQ	distilled water	ZymoBIOMICS Mock Community	intestine environment	10.1016/j.advnut.2025.100499	feces	Denmark	22	2	7	22505	152	0
D598	S96	4	SRR37040259	SRP670599	new	PRJNA1416402	SAMN54963633	D598	V4-V5 16S rRNA amplicon: human infant feces	AMPLICON	METAGENOMIC	PCR	paired	ILLUMINA	Illumina MiSeq	All stool samples were processed and sequenced with 100 mg of frozen stool. DNA extraction was done with the ZymoBIOMICS MagBead-96 DNA kit (cat # D4308) and the Eppendorf epMotion liquid handler 5075t. Isolated DNA was sent to Integrated Microbiome Resource at Dalhousie University (Halifax, Nova Scotia, Canada) for PCR and library preparation according to the methods reported by Comeau et al. an…	fastq	D598_R1.fastq.gz	D598_R2.fastq.gz	5'-GTGYCAGCMGCCGCGGTAA-3'+5'-CCGYCAATTYMTTTRAGTTT-3'	nucleic acid extraction protocol	V4/V5 on 16S rRNA	commensalism	MILQ	distilled water	ZymoBIOMICS Mock Community	intestine environment	10.1016/j.advnut.2025.100499	feces	Denmark	22	2	7	13857	224	0
D599	S97	2	SRR37040258	SRP670599	new	PRJNA1416402	SAMN54963634	D599	V4-V5 16S rRNA amplicon: human infant feces	AMPLICON	METAGENOMIC	PCR	paired	ILLUMINA	Illumina MiSeq	All stool samples were processed and sequenced with 100 mg of frozen stool. DNA extraction was done with the ZymoBIOMICS MagBead-96 DNA kit (cat # D4308) and the Eppendorf epMotion liquid handler 5075t. Isolated DNA was sent to Integrated Microbiome Resource at Dalhousie University (Halifax, Nova Scotia, Canada) for PCR and library preparation according to the methods reported by Comeau et al. an…	fastq	D599_R1.fastq.gz	D599_R2.fastq.gz	5'-GTGYCAGCMGCCGCGGTAA-3'+5'-CCGYCAATTYMTTTRAGTTT-3'	nucleic acid extraction protocol	V4/V5 on 16S rRNA	commensalism	MILQ	distilled water	ZymoBIOMICS Mock Community	intestine environment	10.1016/j.advnut.2025.100499	feces	Denmark	22	2	7	21230	91	0
D60	S15	3	SRR37040257	SRP670599	new	PRJNA1416402	SAMN54963635	D60	V4-V5 16S rRNA amplicon: human infant feces	AMPLICON	METAGENOMIC	PCR	paired	ILLUMINA	Illumina MiSeq	All stool samples were processed and sequenced with 100 mg of frozen stool. DNA extraction was done with the ZymoBIOMICS MagBead-96 DNA kit (cat # D4308) and the Eppendorf epMotion liquid handler 5075t. Isolated DNA was sent to Integrated Microbiome Resource at Dalhousie University (Halifax, Nova Scotia, Canada) for PCR and library preparation according to the methods reported by Comeau et al. an…	fastq	D60_R1.fastq.gz	D60_R2.fastq.gz	5'-GTGYCAGCMGCCGCGGTAA-3'+5'-CCGYCAATTYMTTTRAGTTT-3'	nucleic acid extraction protocol	V4/V5 on 16S rRNA	commensalism	MILQ	distilled water	ZymoBIOMICS Mock Community	intestine environment	10.1016/j.advnut.2025.100499	feces	Denmark	10	1	1	9765	137	0
D600	S97	3	SRR37040256	SRP670599	new	PRJNA1416402	SAMN54963636	D600	V4-V5 16S rRNA amplicon: human infant feces	AMPLICON	METAGENOMIC	PCR	paired	ILLUMINA	Illumina MiSeq	All stool samples were processed and sequenced with 100 mg of frozen stool. DNA extraction was done with the ZymoBIOMICS MagBead-96 DNA kit (cat # D4308) and the Eppendorf epMotion liquid handler 5075t. Isolated DNA was sent to Integrated Microbiome Resource at Dalhousie University (Halifax, Nova Scotia, Canada) for PCR and library preparation according to the methods reported by Comeau et al. an…	fastq	D600_R1.fastq.gz	D600_R2.fastq.gz	5'-GTGYCAGCMGCCGCGGTAA-3'+5'-CCGYCAATTYMTTTRAGTTT-3'	nucleic acid extraction protocol	V4/V5 on 16S rRNA	commensalism	MILQ	distilled water	ZymoBIOMICS Mock Community	intestine environment	10.1016/j.advnut.2025.100499	feces	Denmark	24	2	7	17925	163	0
D601	S97	4	SRR37040255	SRP670599	new	PRJNA1416402	SAMN54963637	D601	V4-V5 16S rRNA amplicon: human infant feces	AMPLICON	METAGENOMIC	PCR	paired	ILLUMINA	Illumina MiSeq	All stool samples were processed and sequenced with 100 mg of frozen stool. DNA extraction was done with the ZymoBIOMICS MagBead-96 DNA kit (cat # D4308) and the Eppendorf epMotion liquid handler 5075t. Isolated DNA was sent to Integrated Microbiome Resource at Dalhousie University (Halifax, Nova Scotia, Canada) for PCR and library preparation according to the methods reported by Comeau et al. an…	fastq	D601_R1.fastq.gz	D601_R2.fastq.gz	5'-GTGYCAGCMGCCGCGGTAA-3'+5'-CCGYCAATTYMTTTRAGTTT-3'	nucleic acid extraction protocol	V4/V5 on 16S rRNA	commensalism	MILQ	distilled water	ZymoBIOMICS Mock Community	intestine environment	10.1016/j.advnut.2025.100499	feces	Denmark	24	2	7	18623	254	0
D602	S98	2	SRR37040254	SRP670599	new	PRJNA1416402	SAMN54963638	D602	V4-V5 16S rRNA amplicon: human infant feces	AMPLICON	METAGENOMIC	PCR	paired	ILLUMINA	Illumina MiSeq	All stool samples were processed and sequenced with 100 mg of frozen stool. DNA extraction was done with the ZymoBIOMICS MagBead-96 DNA kit (cat # D4308) and the Eppendorf epMotion liquid handler 5075t. Isolated DNA was sent to Integrated Microbiome Resource at Dalhousie University (Halifax, Nova Scotia, Canada) for PCR and library preparation according to the methods reported by Comeau et al. an…	fastq	D602_R1.fastq.gz	D602_R2.fastq.gz	5'-GTGYCAGCMGCCGCGGTAA-3'+5'-CCGYCAATTYMTTTRAGTTT-3'	nucleic acid extraction protocol	V4/V5 on 16S rRNA	commensalism	MILQ	distilled water	ZymoBIOMICS Mock Community	intestine environment	10.1016/j.advnut.2025.100499	feces	Denmark	22	2	7	22259	71	0
D603	S98	3	SRR37040052	SRP670599	new	PRJNA1416402	SAMN54963639	D603	V4-V5 16S rRNA amplicon: human infant feces	AMPLICON	METAGENOMIC	PCR	paired	ILLUMINA	Illumina MiSeq	All stool samples were processed and sequenced with 100 mg of frozen stool. DNA extraction was done with the ZymoBIOMICS MagBead-96 DNA kit (cat # D4308) and the Eppendorf epMotion liquid handler 5075t. Isolated DNA was sent to Integrated Microbiome Resource at Dalhousie University (Halifax, Nova Scotia, Canada) for PCR and library preparation according to the methods reported by Comeau et al. an…	fastq	D603_R1.fastq.gz	D603_R2.fastq.gz	5'-GTGYCAGCMGCCGCGGTAA-3'+5'-CCGYCAATTYMTTTRAGTTT-3'	nucleic acid extraction protocol	V4/V5 on 16S rRNA	commensalism	MILQ	distilled water	ZymoBIOMICS Mock Community	intestine environment	10.1016/j.advnut.2025.100499	feces	Denmark	22	2	7	18226	141	0
D604	S98	4	SRR37040051	SRP670599	new	PRJNA1416402	SAMN54963640	D604	V4-V5 16S rRNA amplicon: human infant feces	AMPLICON	METAGENOMIC	PCR	paired	ILLUMINA	Illumina MiSeq	All stool samples were processed and sequenced with 100 mg of frozen stool. DNA extraction was done with the ZymoBIOMICS MagBead-96 DNA kit (cat # D4308) and the Eppendorf epMotion liquid handler 5075t. Isolated DNA was sent to Integrated Microbiome Resource at Dalhousie University (Halifax, Nova Scotia, Canada) for PCR and library preparation according to the methods reported by Comeau et al. an…	fastq	D604_R1.fastq.gz	D604_R2.fastq.gz	5'-GTGYCAGCMGCCGCGGTAA-3'+5'-CCGYCAATTYMTTTRAGTTT-3'	nucleic acid extraction protocol	V4/V5 on 16S rRNA	commensalism	MILQ	distilled water	ZymoBIOMICS Mock Community	intestine environment	10.1016/j.advnut.2025.100499	feces	Denmark	22	2	7	30765	218	0
D61	S15	4	SRR37040050	SRP670599	new	PRJNA1416402	SAMN54963641	D61	V4-V5 16S rRNA amplicon: human infant feces	AMPLICON	METAGENOMIC	PCR	paired	ILLUMINA	Illumina MiSeq	All stool samples were processed and sequenced with 100 mg of frozen stool. DNA extraction was done with the ZymoBIOMICS MagBead-96 DNA kit (cat # D4308) and the Eppendorf epMotion liquid handler 5075t. Isolated DNA was sent to Integrated Microbiome Resource at Dalhousie University (Halifax, Nova Scotia, Canada) for PCR and library preparation according to the methods reported by Comeau et al. an…	fastq	D61_R1.fastq.gz	D61_R2.fastq.gz	5'-GTGYCAGCMGCCGCGGTAA-3'+5'-CCGYCAATTYMTTTRAGTTT-3'	nucleic acid extraction protocol	V4/V5 on 16S rRNA	commensalism	MILQ	distilled water	ZymoBIOMICS Mock Community	intestine environment	10.1016/j.advnut.2025.100499	feces	Denmark	10	1	1	11139	216	0
D70	S16	2	SRR37040049	SRP670599	new	PRJNA1416402	SAMN54963642	D70	V4-V5 16S rRNA amplicon: human infant feces	AMPLICON	METAGENOMIC	PCR	paired	ILLUMINA	Illumina MiSeq	All stool samples were processed and sequenced with 100 mg of frozen stool. DNA extraction was done with the ZymoBIOMICS MagBead-96 DNA kit (cat # D4308) and the Eppendorf epMotion liquid handler 5075t. Isolated DNA was sent to Integrated Microbiome Resource at Dalhousie University (Halifax, Nova Scotia, Canada) for PCR and library preparation according to the methods reported by Comeau et al. an…	fastq	D70_R1.fastq.gz	D70_R2.fastq.gz	5'-GTGYCAGCMGCCGCGGTAA-3'+5'-CCGYCAATTYMTTTRAGTTT-3'	nucleic acid extraction protocol	V4/V5 on 16S rRNA	commensalism	MILQ	distilled water	ZymoBIOMICS Mock Community	intestine environment	10.1016/j.advnut.2025.100499	feces	Denmark	10	1	1	36155	31	0
D71	S16	3	SRR37040048	SRP670599	new	PRJNA1416402	SAMN54963643	D71	V4-V5 16S rRNA amplicon: human infant feces	AMPLICON	METAGENOMIC	PCR	paired	ILLUMINA	Illumina MiSeq	All stool samples were processed and sequenced with 100 mg of frozen stool. DNA extraction was done with the ZymoBIOMICS MagBead-96 DNA kit (cat # D4308) and the Eppendorf epMotion liquid handler 5075t. Isolated DNA was sent to Integrated Microbiome Resource at Dalhousie University (Halifax, Nova Scotia, Canada) for PCR and library preparation according to the methods reported by Comeau et al. an…	fastq	D71_R1.fastq.gz	D71_R2.fastq.gz	5'-GTGYCAGCMGCCGCGGTAA-3'+5'-CCGYCAATTYMTTTRAGTTT-3'	nucleic acid extraction protocol	V4/V5 on 16S rRNA	commensalism	MILQ	distilled water	ZymoBIOMICS Mock Community	intestine environment	10.1016/j.advnut.2025.100499	feces	Denmark	10	1	1	33857	106	0
D72	S16	4	SRR37040047	SRP670599	new	PRJNA1416402	SAMN54963644	D72	V4-V5 16S rRNA amplicon: human infant feces	AMPLICON	METAGENOMIC	PCR	paired	ILLUMINA	Illumina MiSeq	All stool samples were processed and sequenced with 100 mg of frozen stool. DNA extraction was done with the ZymoBIOMICS MagBead-96 DNA kit (cat # D4308) and the Eppendorf epMotion liquid handler 5075t. Isolated DNA was sent to Integrated Microbiome Resource at Dalhousie University (Halifax, Nova Scotia, Canada) for PCR and library preparation according to the methods reported by Comeau et al. an…	fastq	D72_R1.fastq.gz	D72_R2.fastq.gz	5'-GTGYCAGCMGCCGCGGTAA-3'+5'-CCGYCAATTYMTTTRAGTTT-3'	nucleic acid extraction protocol	V4/V5 on 16S rRNA	commensalism	MILQ	distilled water	ZymoBIOMICS Mock Community	intestine environment	10.1016/j.advnut.2025.100499	feces	Denmark	10	1	1	38926	200	0
D73	S18	2	SRR37040046	SRP670599	new	PRJNA1416402	SAMN54963645	D73	V4-V5 16S rRNA amplicon: human infant feces	AMPLICON	METAGENOMIC	PCR	paired	ILLUMINA	Illumina MiSeq	All stool samples were processed and sequenced with 100 mg of frozen stool. DNA extraction was done with the ZymoBIOMICS MagBead-96 DNA kit (cat # D4308) and the Eppendorf epMotion liquid handler 5075t. Isolated DNA was sent to Integrated Microbiome Resource at Dalhousie University (Halifax, Nova Scotia, Canada) for PCR and library preparation according to the methods reported by Comeau et al. an…	fastq	D73_R1.fastq.gz	D73_R2.fastq.gz	5'-GTGYCAGCMGCCGCGGTAA-3'+5'-CCGYCAATTYMTTTRAGTTT-3'	nucleic acid extraction protocol	V4/V5 on 16S rRNA	commensalism	MILQ	distilled water	ZymoBIOMICS Mock Community	intestine environment	10.1016/j.advnut.2025.100499	feces	Denmark	10	1	1	43240	37	0
D74	S18	3	SRR37040045	SRP670599	new	PRJNA1416402	SAMN54963646	D74	V4-V5 16S rRNA amplicon: human infant feces	AMPLICON	METAGENOMIC	PCR	paired	ILLUMINA	Illumina MiSeq	All stool samples were processed and sequenced with 100 mg of frozen stool. DNA extraction was done with the ZymoBIOMICS MagBead-96 DNA kit (cat # D4308) and the Eppendorf epMotion liquid handler 5075t. Isolated DNA was sent to Integrated Microbiome Resource at Dalhousie University (Halifax, Nova Scotia, Canada) for PCR and library preparation according to the methods reported by Comeau et al. an…	fastq	D74_R1.fastq.gz	D74_R2.fastq.gz	5'-GTGYCAGCMGCCGCGGTAA-3'+5'-CCGYCAATTYMTTTRAGTTT-3'	nucleic acid extraction protocol	V4/V5 on 16S rRNA	commensalism	MILQ	distilled water	ZymoBIOMICS Mock Community	intestine environment	10.1016/j.advnut.2025.100499	feces	Denmark	10	1	1	26746	98	0
D75	S18	4	SRR37040044	SRP670599	new	PRJNA1416402	SAMN54963647	D75	V4-V5 16S rRNA amplicon: human infant feces	AMPLICON	METAGENOMIC	PCR	paired	ILLUMINA	Illumina MiSeq	All stool samples were processed and sequenced with 100 mg of frozen stool. DNA extraction was done with the ZymoBIOMICS MagBead-96 DNA kit (cat # D4308) and the Eppendorf epMotion liquid handler 5075t. Isolated DNA was sent to Integrated Microbiome Resource at Dalhousie University (Halifax, Nova Scotia, Canada) for PCR and library preparation according to the methods reported by Comeau et al. an…	fastq	D75_R1.fastq.gz	D75_R2.fastq.gz	5'-GTGYCAGCMGCCGCGGTAA-3'+5'-CCGYCAATTYMTTTRAGTTT-3'	nucleic acid extraction protocol	V4/V5 on 16S rRNA	commensalism	MILQ	distilled water	ZymoBIOMICS Mock Community	intestine environment	10.1016/j.advnut.2025.100499	feces	Denmark	10	1	1	45074	192	0
D78	S19	2	SRR37040043	SRP670599	new	PRJNA1416402	SAMN54963648	D78	V4-V5 16S rRNA amplicon: human infant feces	AMPLICON	METAGENOMIC	PCR	paired	ILLUMINA	Illumina MiSeq	All stool samples were processed and sequenced with 100 mg of frozen stool. DNA extraction was done with the ZymoBIOMICS MagBead-96 DNA kit (cat # D4308) and the Eppendorf epMotion liquid handler 5075t. Isolated DNA was sent to Integrated Microbiome Resource at Dalhousie University (Halifax, Nova Scotia, Canada) for PCR and library preparation according to the methods reported by Comeau et al. an…	fastq	D78_R1.fastq.gz	D78_R2.fastq.gz	5'-GTGYCAGCMGCCGCGGTAA-3'+5'-CCGYCAATTYMTTTRAGTTT-3'	nucleic acid extraction protocol	V4/V5 on 16S rRNA	commensalism	MILQ	distilled water	ZymoBIOMICS Mock Community	intestine environment	10.1016/j.advnut.2025.100499	feces	Denmark	11	1	1	31974	65	0
D79	S19	3	SRR37040041	SRP670599	new	PRJNA1416402	SAMN54963649	D79	V4-V5 16S rRNA amplicon: human infant feces	AMPLICON	METAGENOMIC	PCR	paired	ILLUMINA	Illumina MiSeq	All stool samples were processed and sequenced with 100 mg of frozen stool. DNA extraction was done with the ZymoBIOMICS MagBead-96 DNA kit (cat # D4308) and the Eppendorf epMotion liquid handler 5075t. Isolated DNA was sent to Integrated Microbiome Resource at Dalhousie University (Halifax, Nova Scotia, Canada) for PCR and library preparation according to the methods reported by Comeau et al. an…	fastq	D79_R1.fastq.gz	D79_R2.fastq.gz	5'-GTGYCAGCMGCCGCGGTAA-3'+5'-CCGYCAATTYMTTTRAGTTT-3'	nucleic acid extraction protocol	V4/V5 on 16S rRNA	commensalism	MILQ	distilled water	ZymoBIOMICS Mock Community	intestine environment	10.1016/j.advnut.2025.100499	feces	Denmark	11	1	1	20643	126	0
D80	S19	4	SRR37040040	SRP670599	new	PRJNA1416402	SAMN54963650	D80	V4-V5 16S rRNA amplicon: human infant feces	AMPLICON	METAGENOMIC	PCR	paired	ILLUMINA	Illumina MiSeq	All stool samples were processed and sequenced with 100 mg of frozen stool. DNA extraction was done with the ZymoBIOMICS MagBead-96 DNA kit (cat # D4308) and the Eppendorf epMotion liquid handler 5075t. Isolated DNA was sent to Integrated Microbiome Resource at Dalhousie University (Halifax, Nova Scotia, Canada) for PCR and library preparation according to the methods reported by Comeau et al. an…	fastq	D80_R1.fastq.gz	D80_R2.fastq.gz	5'-GTGYCAGCMGCCGCGGTAA-3'+5'-CCGYCAATTYMTTTRAGTTT-3'	nucleic acid extraction protocol	V4/V5 on 16S rRNA	commensalism	MILQ	distilled water	ZymoBIOMICS Mock Community	intestine environment	10.1016/j.advnut.2025.100499	feces	Denmark	11	1	1	27677	196	0
D81	S20	2	SRR37040039	SRP670599	new	PRJNA1416402	SAMN54963651	D81	V4-V5 16S rRNA amplicon: human infant feces	AMPLICON	METAGENOMIC	PCR	paired	ILLUMINA	Illumina MiSeq	All stool samples were processed and sequenced with 100 mg of frozen stool. DNA extraction was done with the ZymoBIOMICS MagBead-96 DNA kit (cat # D4308) and the Eppendorf epMotion liquid handler 5075t. Isolated DNA was sent to Integrated Microbiome Resource at Dalhousie University (Halifax, Nova Scotia, Canada) for PCR and library preparation according to the methods reported by Comeau et al. an…	fastq	D81_R1.fastq.gz	D81_R2.fastq.gz	5'-GTGYCAGCMGCCGCGGTAA-3'+5'-CCGYCAATTYMTTTRAGTTT-3'	nucleic acid extraction protocol	V4/V5 on 16S rRNA	commensalism	MILQ	distilled water	ZymoBIOMICS Mock Community	intestine environment	10.1016/j.advnut.2025.100499	feces	Denmark	11	1	1	37740	92	0
D82	S20	3	SRR37040038	SRP670599	new	PRJNA1416402	SAMN54963652	D82	V4-V5 16S rRNA amplicon: human infant feces	AMPLICON	METAGENOMIC	PCR	paired	ILLUMINA	Illumina MiSeq	All stool samples were processed and sequenced with 100 mg of frozen stool. DNA extraction was done with the ZymoBIOMICS MagBead-96 DNA kit (cat # D4308) and the Eppendorf epMotion liquid handler 5075t. Isolated DNA was sent to Integrated Microbiome Resource at Dalhousie University (Halifax, Nova Scotia, Canada) for PCR and library preparation according to the methods reported by Comeau et al. an…	fastq	D82_R1.fastq.gz	D82_R2.fastq.gz	5'-GTGYCAGCMGCCGCGGTAA-3'+5'-CCGYCAATTYMTTTRAGTTT-3'	nucleic acid extraction protocol	V4/V5 on 16S rRNA	commensalism	MILQ	distilled water	ZymoBIOMICS Mock Community	intestine environment	10.1016/j.advnut.2025.100499	feces	Denmark	11	1	1	26035	162	0
D83	S20	4	SRR37040213	SRP670599	new	PRJNA1416402	SAMN54963653	D83	V4-V5 16S rRNA amplicon: human infant feces	AMPLICON	METAGENOMIC	PCR	paired	ILLUMINA	Illumina MiSeq	All stool samples were processed and sequenced with 100 mg of frozen stool. DNA extraction was done with the ZymoBIOMICS MagBead-96 DNA kit (cat # D4308) and the Eppendorf epMotion liquid handler 5075t. Isolated DNA was sent to Integrated Microbiome Resource at Dalhousie University (Halifax, Nova Scotia, Canada) for PCR and library preparation according to the methods reported by Comeau et al. an…	fastq	D83_R1.fastq.gz	D83_R2.fastq.gz	5'-GTGYCAGCMGCCGCGGTAA-3'+5'-CCGYCAATTYMTTTRAGTTT-3'	nucleic acid extraction protocol	V4/V5 on 16S rRNA	commensalism	MILQ	distilled water	ZymoBIOMICS Mock Community	intestine environment	10.1016/j.advnut.2025.100499	feces	Denmark	11	1	1	41582	237	0
D87	S21	2	SRR37040212	SRP670599	new	PRJNA1416402	SAMN54963654	D87	V4-V5 16S rRNA amplicon: human infant feces	AMPLICON	METAGENOMIC	PCR	paired	ILLUMINA	Illumina MiSeq	All stool samples were processed and sequenced with 100 mg of frozen stool. DNA extraction was done with the ZymoBIOMICS MagBead-96 DNA kit (cat # D4308) and the Eppendorf epMotion liquid handler 5075t. Isolated DNA was sent to Integrated Microbiome Resource at Dalhousie University (Halifax, Nova Scotia, Canada) for PCR and library preparation according to the methods reported by Comeau et al. an…	fastq	D87_R1.fastq.gz	D87_R2.fastq.gz	5'-GTGYCAGCMGCCGCGGTAA-3'+5'-CCGYCAATTYMTTTRAGTTT-3'	nucleic acid extraction protocol	V4/V5 on 16S rRNA	commensalism	MILQ	distilled water	ZymoBIOMICS Mock Community	intestine environment	10.1016/j.advnut.2025.100499	feces	Denmark	11	1	1	56486	55	0
D88	S21	3	SRR37040211	SRP670599	new	PRJNA1416402	SAMN54963655	D88	V4-V5 16S rRNA amplicon: human infant feces	AMPLICON	METAGENOMIC	PCR	paired	ILLUMINA	Illumina MiSeq	All stool samples were processed and sequenced with 100 mg of frozen stool. DNA extraction was done with the ZymoBIOMICS MagBead-96 DNA kit (cat # D4308) and the Eppendorf epMotion liquid handler 5075t. Isolated DNA was sent to Integrated Microbiome Resource at Dalhousie University (Halifax, Nova Scotia, Canada) for PCR and library preparation according to the methods reported by Comeau et al. an…	fastq	D88_R1.fastq.gz	D88_R2.fastq.gz	5'-GTGYCAGCMGCCGCGGTAA-3'+5'-CCGYCAATTYMTTTRAGTTT-3'	nucleic acid extraction protocol	V4/V5 on 16S rRNA	commensalism	MILQ	distilled water	ZymoBIOMICS Mock Community	intestine environment	10.1016/j.advnut.2025.100499	feces	Denmark	11	1	1	35415	134	0
D89	S21	4	SRR37040210	SRP670599	new	PRJNA1416402	SAMN54963656	D89	V4-V5 16S rRNA amplicon: human infant feces	AMPLICON	METAGENOMIC	PCR	paired	ILLUMINA	Illumina MiSeq	All stool samples were processed and sequenced with 100 mg of frozen stool. DNA extraction was done with the ZymoBIOMICS MagBead-96 DNA kit (cat # D4308) and the Eppendorf epMotion liquid handler 5075t. Isolated DNA was sent to Integrated Microbiome Resource at Dalhousie University (Halifax, Nova Scotia, Canada) for PCR and library preparation according to the methods reported by Comeau et al. an…	fastq	D89_R1.fastq.gz	D89_R2.fastq.gz	5'-GTGYCAGCMGCCGCGGTAA-3'+5'-CCGYCAATTYMTTTRAGTTT-3'	nucleic acid extraction protocol	V4/V5 on 16S rRNA	commensalism	MILQ	distilled water	ZymoBIOMICS Mock Community	intestine environment	10.1016/j.advnut.2025.100499	feces	Denmark	11	1	1	10317	219	0
D9	S2	2	SRR37040209	SRP670599	new	PRJNA1416402	SAMN54963657	D9	V4-V5 16S rRNA amplicon: human infant feces	AMPLICON	METAGENOMIC	PCR	paired	ILLUMINA	Illumina MiSeq	All stool samples were processed and sequenced with 100 mg of frozen stool. DNA extraction was done with the ZymoBIOMICS MagBead-96 DNA kit (cat # D4308) and the Eppendorf epMotion liquid handler 5075t. Isolated DNA was sent to Integrated Microbiome Resource at Dalhousie University (Halifax, Nova Scotia, Canada) for PCR and library preparation according to the methods reported by Comeau et al. an…	fastq	D9_R1.fastq.gz	D9_R2.fastq.gz	5'-GTGYCAGCMGCCGCGGTAA-3'+5'-CCGYCAATTYMTTTRAGTTT-3'	nucleic acid extraction protocol	V4/V5 on 16S rRNA	commensalism	MILQ	distilled water	ZymoBIOMICS Mock Community	intestine environment	10.1016/j.advnut.2025.100499	feces	Denmark	9	1	1	21014	61	0
D90	S22	2	SRR37040208	SRP670599	new	PRJNA1416402	SAMN54963658	D90	V4-V5 16S rRNA amplicon: human infant feces	AMPLICON	METAGENOMIC	PCR	paired	ILLUMINA	Illumina MiSeq	All stool samples were processed and sequenced with 100 mg of frozen stool. DNA extraction was done with the ZymoBIOMICS MagBead-96 DNA kit (cat # D4308) and the Eppendorf epMotion liquid handler 5075t. Isolated DNA was sent to Integrated Microbiome Resource at Dalhousie University (Halifax, Nova Scotia, Canada) for PCR and library preparation according to the methods reported by Comeau et al. an…	fastq	D90_R1.fastq.gz	D90_R2.fastq.gz	5'-GTGYCAGCMGCCGCGGTAA-3'+5'-CCGYCAATTYMTTTRAGTTT-3'	nucleic acid extraction protocol	V4/V5 on 16S rRNA	commensalism	MILQ	distilled water	ZymoBIOMICS Mock Community	intestine environment	10.1016/j.advnut.2025.100499	feces	Denmark	11	1	1	36813	33	1
D91	S22	3	SRR37040206	SRP670599	new	PRJNA1416402	SAMN54963659	D91	V4-V5 16S rRNA amplicon: human infant feces	AMPLICON	METAGENOMIC	PCR	paired	ILLUMINA	Illumina MiSeq	All stool samples were processed and sequenced with 100 mg of frozen stool. DNA extraction was done with the ZymoBIOMICS MagBead-96 DNA kit (cat # D4308) and the Eppendorf epMotion liquid handler 5075t. Isolated DNA was sent to Integrated Microbiome Resource at Dalhousie University (Halifax, Nova Scotia, Canada) for PCR and library preparation according to the methods reported by Comeau et al. an…	fastq	D91_R1.fastq.gz	D91_R2.fastq.gz	5'-GTGYCAGCMGCCGCGGTAA-3'+5'-CCGYCAATTYMTTTRAGTTT-3'	nucleic acid extraction protocol	V4/V5 on 16S rRNA	commensalism	MILQ	distilled water	ZymoBIOMICS Mock Community	intestine environment	10.1016/j.advnut.2025.100499	feces	Denmark	11	1	1	31647	110	0
D92	S22	4	SRR37040205	SRP670599	new	PRJNA1416402	SAMN54963660	D92	V4-V5 16S rRNA amplicon: human infant feces	AMPLICON	METAGENOMIC	PCR	paired	ILLUMINA	Illumina MiSeq	All stool samples were processed and sequenced with 100 mg of frozen stool. DNA extraction was done with the ZymoBIOMICS MagBead-96 DNA kit (cat # D4308) and the Eppendorf epMotion liquid handler 5075t. Isolated DNA was sent to Integrated Microbiome Resource at Dalhousie University (Halifax, Nova Scotia, Canada) for PCR and library preparation according to the methods reported by Comeau et al. an…	fastq	D92_R1.fastq.gz	D92_R2.fastq.gz	5'-GTGYCAGCMGCCGCGGTAA-3'+5'-CCGYCAATTYMTTTRAGTTT-3'	nucleic acid extraction protocol	V4/V5 on 16S rRNA	commensalism	MILQ	distilled water	ZymoBIOMICS Mock Community	intestine environment	10.1016/j.advnut.2025.100499	feces	Denmark	11	1	1	32280	187	0
D93	S23	2	SRR37040204	SRP670599	new	PRJNA1416402	SAMN54963661	D93	V4-V5 16S rRNA amplicon: human infant feces	AMPLICON	METAGENOMIC	PCR	paired	ILLUMINA	Illumina MiSeq	All stool samples were processed and sequenced with 100 mg of frozen stool. DNA extraction was done with the ZymoBIOMICS MagBead-96 DNA kit (cat # D4308) and the Eppendorf epMotion liquid handler 5075t. Isolated DNA was sent to Integrated Microbiome Resource at Dalhousie University (Halifax, Nova Scotia, Canada) for PCR and library preparation according to the methods reported by Comeau et al. an…	fastq	D93_R1.fastq.gz	D93_R2.fastq.gz	5'-GTGYCAGCMGCCGCGGTAA-3'+5'-CCGYCAATTYMTTTRAGTTT-3'	nucleic acid extraction protocol	V4/V5 on 16S rRNA	commensalism	MILQ	distilled water	ZymoBIOMICS Mock Community	intestine environment	10.1016/j.advnut.2025.100499	feces	Denmark	11	1	1	22483	65	0
D94	S23	3	SRR37040203	SRP670599	new	PRJNA1416402	SAMN54963662	D94	V4-V5 16S rRNA amplicon: human infant feces	AMPLICON	METAGENOMIC	PCR	paired	ILLUMINA	Illumina MiSeq	All stool samples were processed and sequenced with 100 mg of frozen stool. DNA extraction was done with the ZymoBIOMICS MagBead-96 DNA kit (cat # D4308) and the Eppendorf epMotion liquid handler 5075t. Isolated DNA was sent to Integrated Microbiome Resource at Dalhousie University (Halifax, Nova Scotia, Canada) for PCR and library preparation according to the methods reported by Comeau et al. an…	fastq	D94_R1.fastq.gz	D94_R2.fastq.gz	5'-GTGYCAGCMGCCGCGGTAA-3'+5'-CCGYCAATTYMTTTRAGTTT-3'	nucleic acid extraction protocol	V4/V5 on 16S rRNA	commensalism	MILQ	distilled water	ZymoBIOMICS Mock Community	intestine environment	10.1016/j.advnut.2025.100499	feces	Denmark	11	1	1	7011	131	0
D95	S23	4	SRR37040202	SRP670599	new	PRJNA1416402	SAMN54963663	D95	V4-V5 16S rRNA amplicon: human infant feces	AMPLICON	METAGENOMIC	PCR	paired	ILLUMINA	Illumina MiSeq	All stool samples were processed and sequenced with 100 mg of frozen stool. DNA extraction was done with the ZymoBIOMICS MagBead-96 DNA kit (cat # D4308) and the Eppendorf epMotion liquid handler 5075t. Isolated DNA was sent to Integrated Microbiome Resource at Dalhousie University (Halifax, Nova Scotia, Canada) for PCR and library preparation according to the methods reported by Comeau et al. an…	fastq	D95_R1.fastq.gz	D95_R2.fastq.gz	5'-GTGYCAGCMGCCGCGGTAA-3'+5'-CCGYCAATTYMTTTRAGTTT-3'	nucleic acid extraction protocol	V4/V5 on 16S rRNA	commensalism	MILQ	distilled water	ZymoBIOMICS Mock Community	intestine environment	10.1016/j.advnut.2025.100499	feces	Denmark	11	1	1	14320	210	0
D98	S24	2	SRR37040201	SRP670599	new	PRJNA1416402	SAMN54963664	D98	V4-V5 16S rRNA amplicon: human infant feces	AMPLICON	METAGENOMIC	PCR	paired	ILLUMINA	Illumina MiSeq	All stool samples were processed and sequenced with 100 mg of frozen stool. DNA extraction was done with the ZymoBIOMICS MagBead-96 DNA kit (cat # D4308) and the Eppendorf epMotion liquid handler 5075t. Isolated DNA was sent to Integrated Microbiome Resource at Dalhousie University (Halifax, Nova Scotia, Canada) for PCR and library preparation according to the methods reported by Comeau et al. an…	fastq	D98_R1.fastq.gz	D98_R2.fastq.gz	5'-GTGYCAGCMGCCGCGGTAA-3'+5'-CCGYCAATTYMTTTRAGTTT-3'	nucleic acid extraction protocol	V4/V5 on 16S rRNA	commensalism	MILQ	distilled water	ZymoBIOMICS Mock Community	intestine environment	10.1016/j.advnut.2025.100499	feces	Denmark	11	1	2	31142	107	0
D99	S24	3	SRR37040200	SRP670599	new	PRJNA1416402	SAMN54963665	D99	V4-V5 16S rRNA amplicon: human infant feces	AMPLICON	METAGENOMIC	PCR	paired	ILLUMINA	Illumina MiSeq	All stool samples were processed and sequenced with 100 mg of frozen stool. DNA extraction was done with the ZymoBIOMICS MagBead-96 DNA kit (cat # D4308) and the Eppendorf epMotion liquid handler 5075t. Isolated DNA was sent to Integrated Microbiome Resource at Dalhousie University (Halifax, Nova Scotia, Canada) for PCR and library preparation according to the methods reported by Comeau et al. an…	fastq	D99_R1.fastq.gz	D99_R2.fastq.gz	5'-GTGYCAGCMGCCGCGGTAA-3'+5'-CCGYCAATTYMTTTRAGTTT-3'	nucleic acid extraction protocol	V4/V5 on 16S rRNA	commensalism	MILQ	distilled water	ZymoBIOMICS Mock Community	intestine environment	10.1016/j.advnut.2025.100499	feces	Denmark	11	1	2	25725	178	0
